# Supplementary material for: Sub-nanoliter metabolomics via mass spectrometry to characterize volume-limited samples
Source: Nat Commun. 2020 Nov 6;11:5625. doi: 10.1038/s41467-020-19444-y (PMC7648103; doi:10.1038/s41467-020-19444-y)
Supplement: Supplementary file 4 — Source Data [file 41467_2020_19444_MOESM4_ESM.zip]

Archive with 12 entries (11 files):
- Source data/
- Source data/Source data for figure S21a.xlsx
- Source data/Source data for figure 6c-g.xlsx
- Source data/Source data for figure 5b and 5d.xlsx
- Source data/Source data for figure 8b and figure S17.xlsx
- Source data/Source data for figure S7.xlsx
- Source data/Source data for figure S8.xlsx
- Source data/Source data for figure S9c and S9d.xlsx
- Source data/Source data for figure S10.xlsx
- Source data/EBC dataset.xlsx
- Source data/MSC dataset.xlsx
- Source data/Source data for figure 8d.xlsx
