# Supplementary material for: Sub-nanoliter metabolomics via mass spectrometry to characterize volume-limited samples
Source: Nat Commun. 2020 Nov 6;11:5625. doi: 10.1038/s41467-020-19444-y (PMC7648103; doi:10.1038/s41467-020-19444-y)
Supplement: Supplementary file 4 — Source Data [file 41467_2020_19444_MOESM4_ESM.zip › Source data/Source data for figure S21a.xlsx]

## Sheet: Sheet1
Time	Intensity	Average	SD	RSD (%)
0.182	3446871	6.07561e+06	1.08023e+06	17.7798
0.204	7773027
0.227	6110373
0.252	8186088
0.277	7998092
0.302	8205263
0.326	7999086
0.351	5836214
0.376	5260862
0.402	6632114
0.427	7331404
0.452	6993476
0.479	4167734
0.503	6569136
0.528	6034846
0.555	5993100
0.58	5604596
0.606	6595232
0.633	6464445
0.66	5602463
0.686	5869765
0.713	4632734
0.739	5883533
0.766	6361893
0.793	6379186
0.819	5297278
0.848	5421927
0.875	6592477
0.903	4161515
0.93	6460110
0.956	5751205
0.985	5276582
1.012	5719117
1.04	6014432
1.067	5524488
1.095	5639856
1.124	6614874
1.153	6414005
1.181	5163802
1.21	5041188
