# Supplementary material for: Sub-nanoliter metabolomics via mass spectrometry to characterize volume-limited samples
Source: Nat Commun. 2020 Nov 6;11:5625. doi: 10.1038/s41467-020-19444-y (PMC7648103; doi:10.1038/s41467-020-19444-y)
Supplement: Supplementary file 4 — Source Data [file 41467_2020_19444_MOESM4_ESM.zip › Source data/Source data for figure 6c-g.xlsx]

## Sheet: Feature #1
412.777
Pre	Post
0.0234	0.99393
0.24878	0.33444
0.28639	0.22182
0.0234	0.14091
0.0234	0.22494
0.0234	0.41795
0.24913	0.3713
0.0234	0.14175
0.0234	0.20031
0.0234

## Sheet: Feature #2
318.815
Pre	Post
0.0234	1.86132
0.44085	1.92602
1.09844	0.52766
0.0234	0.41054
0.05102	0.57591
0.0234	1.91087
0.41707	0.42449
0.27677	0.11364
0.21129	0.23385
0.12757

## Sheet: Feature #3
416.772
Pre	Post
0.0234	0.58886
0.22037	0.58143
0.55993	0.38419
0.17195	0.15475
0.0234	0.31404
0.0234	0.74447
0.28877	0.36328
0.18201	0.1134
0.11586	0.12415
0.0234

## Sheet: Feature #4
372.784
Pre	Post
0.0234	1.04206
0.25873	0.97152
0.76842	0.30738
0.0234	0.1913
0.0234	0.35785
0.60967	0.93055
0.29582	0.30697
0.0234	0.12861
0.11756	0.14284
0.0234

## Sheet: Feature #5
470.794
Pre	Post
0.0234	0.22705
0.23594	0.17433
0.28313	1.06404
0.48936	0.21885
0.0234	0.15683
0.0234	0.29304
0.0234	0.21885
0.0234	0.10072
0.2942	0.36466
0.09508
