# Supplementary material for: Sub-nanoliter metabolomics via mass spectrometry to characterize volume-limited samples
Source: Nat Commun. 2020 Nov 6;11:5625. doi: 10.1038/s41467-020-19444-y (PMC7648103; doi:10.1038/s41467-020-19444-y)
Supplement: Supplementary file 4 — Source Data [file 41467_2020_19444_MOESM4_ESM.zip › Source data/Source data for figure 5b and 5d.xlsx]

## Sheet: Figure 5b
	Region 1	Region 2	Region 3
m/z	Intensity	Intensity	Intensity	Average	SD	RSD (%)	Median RSD
59.0166	3825	3951	3926	3900.67	66.7108	1.71024	12.8027
71.0172	2467	3830	2901	3066	696.32	22.711
71.0538	4580	3922	4072	4191.33	344.85	8.22769
72.9963	4540	3092	4784	4138.67	914.613	22.0992
73.0328	4837	5692	5229	5252.67	427.991	8.14807
75.0121	4362	4065	3019	3815.33	705.452	18.4899
76.9732	9735	11340	12900	11325	1582.55	13.974
77.0431	162200	138300	123400	141300	19573.2	13.8522
78.0466	11920	9694	9554	10389.3	1327.44	12.777
78.9629	4350	5393	4244	4662.33	634.992	13.6196
79.9607	11730	12550	11510	11930	548.088	4.5942
80.9718	5415	4281	4292	4662.67	651.563	13.974
82.9578	19510	20200	21770	20493.3	1158.2	5.65161
83.0537	9619	9304	7386	8769.67	1208.6	13.7816
84.9551	9474	9262	8267	9001	644.44	7.15965
85.0329	2815	2835	3579	3076.33	435.437	14.1544
87.0126	5278	5472	4620	5123.33	446.562	8.71623
87.0488	5586	6243	5486	5771.67	411.238	7.12511
89.0283	15400	13570	13460	14143.3	1089.69	7.70465
92.9322	188800	178100	187900	184933	5934.92	3.20922
93.0384	18940	20120	18480	19180	845.931	4.41049
94.9293	126200	124700	123500	124800	1352.77	1.08395
94.9848	28020	33490	34690	32066.7	3555.51	11.0879
95.9565	6589	9084	6417	7363.33	1492.62	20.271
96.9265	20270	18340	20410	19673.3	1156.82	5.88014
96.9645	169300	188400	180200	179300	9581.75	5.34398
97.0346	4313	3557	3616	3828.67	420.481	10.9824
97.0701	4461	4485	3726	4224	431.448	10.2142
98.9535	2223000	2337000	2402000	2.32067e+06	90610.9	3.90452
98.9818	2912	3405	3019	3112	259.324	8.33304
99.0097	9222	7117	8028	8122.33	1055.67	12.9971
99.0376	50680	54960	57450	54363.3	3424.21	6.29875
99.085	4823	5556	5271	5216.67	369.508	7.08322
99.9584	4638	4502	5129	4756.33	329.825	6.93443
100.951	912500	934000	980800	942433	34922.2	3.70554
101.032	13390	11540	11860	12263.3	988.753	8.06268
101.065	21640	20630	19640	20636.7	1000.02	4.84582
102.957	11520	11920	12100	11846.7	296.873	2.50596
107.055	4450	4356	4437	4414.33	50.9346	1.15385
108.026	36500	29060	26410	30656.7	5231.06	17.0634
109.032	4971	5794	3702	4822.33	1053.89	21.8544
110.977	3835	4419	4784	4346	478.693	11.0146
111.015	2890	3271	3096	3085.67	190.71	6.18051
111.05	5177	4427	3510	4371.33	834.893	19.0993
111.086	7044	6350	7059	6817.67	405.081	5.94163
112.046	3086	3433	3422	3313.67	197.242	5.95237
113.03	5320	3387	4223	4310	969.432	22.4926
113.066	5765	4137	5616	5172.67	900.002	17.3992
113.102	3567	3441	3655	3554.33	107.561	3.02619
115.009	3967	4949	5048	4654.67	597.59	12.8385
115.045	30490	30570	26870	29310	2113.48	7.21078
115.082	126400	115700	102800	114967	11817.1	10.2787
116.085	9355	7718	9124	8732.33	885.999	10.1462
116.969	8142	8576	11140	9286	1620.21	17.4479
117.025	13380	15220	13270	13956.7	1095.46	7.84901
117.061	5048	3472	3440	3986.67	919.281	23.0589
118.034	3493	3225	4484	3734	663.198	17.761
118.947	91570	88450	92530	90850	2133.17	2.34801
119.04	6769	4060	5374	5401	1354.7	25.0824
119.056	3156	2647	2768	2857	265.915	9.3075
119.952	4681	3649	3721	4017	576.167	14.3432
120.051	3644	4400	4724	4256	554.213	13.0219
120.945	6101	5872	5884	5952.33	128.889	2.16535
121.035	1137000	977100	867200	993767	135670	13.6521
121.07	3647	2394	3269	3103.33	642.718	20.7106
121.128	12610	8750	5962	9107.33	3338.37	36.6559
122.038	98540	80260	74530	84443.3	12539.7	14.8499
122.975	3547	4992	4777	4438.67	779.653	17.565
123.014	7299	5674	5011	5994.67	1177.22	19.6379
123.042	13100	11710	10980	11930	1076.99	9.02755
123.087	3965	3616	3296	3625.67	334.605	9.22878
125.034	3314	3552	2960	3275.33	297.888	9.09489
125.066	6632	4843	6447	5974	983.833	16.4686
125.103	15050	17520	17400	16656.7	1392.71	8.36126
126.911	39810	42980	44930	42573.3	2584.11	6.06979
127.01	4773	3824	2577	3724.67	1101.36	29.5695
127.046	7737	7206	8548	7830.33	675.851	8.63119
127.082	15610	17180	16620	16470	795.676	4.83106
127.119	27710	27420	24510	26546.7	1769.76	6.66658
128.042	6745	6685	7408	6946	401.227	5.77637
128.121	2310	2571	2676	2519	188.46	7.48152
129.02	11910	12400	12830	12380	460.326	3.7183
129.061	16990	13100	13480	14523.3	2144.63	14.7668
129.098	93970	89370	80660	88000	6759.93	7.68174
129.134	3927	2674	2805	3135.33	688.725	21.9666
130.101	9131	9531	7352	8671.33	1159.95	13.3768
130.959	2884	3113	3165	3054	149.503	4.8953
131.006	6877	8452	8200	7843	846.016	10.7869
131.042	9620	9805	9976	9800.33	178.046	1.81673
131.077	13100	11530	12120	12250	793.032	6.47373
132.974	3305	2735	2654	2898	354.791	12.2426
133.022	3914	3326	4402	3880.67	538.774	13.8835
133.055	3610	3217	3303	3376.67	206.597	6.11837
134.922	4949	4100	5461	4836.67	687.419	14.2127
134.977	5518	6371	6084	5991	434.038	7.24483
135.051	10450	9370	8306	9375.33	1072.01	11.4344
136.023	7516	6939	7083	7179.33	300.32	4.18312
136.05	3716	3697	3255	3556	260.847	7.3354
136.944	5379	5897	7066	6114	864.181	14.1345
136.995	4696	4207	3327	4076.67	693.744	17.0174
137.031	26310	24190	23120	24540	1623.55	6.61591
137.067	3564	2858	2982	3134.67	376.947	12.0251
137.104	3440	2620	2369	2809.67	560.125	19.9356
138.026	519200	433700	393600	448833	64153	14.2933
138.95	7658	8329	9694	8560.33	1037.53	12.1202
139.007	15570	11330	11800	12900	2324.2	18.017
139.029	41350	34690	29960	35333.3	5722.19	16.1949
139.083	6570	6676	5837	6361	456.882	7.18255
139.119	5999	6850	6983	6610.67	533.877	8.07599
140.032	5826	5894	4135	5285	996.509	18.8554
140.946	3139	3254	3906	3433	413.646	12.0491
140.993	3701	3888	3404	3664.33	244.074	6.66081
141.061	4849	5085	4460	4798	315.606	6.57786
141.098	20900	22120	19670	20896.7	1225	5.8622
141.135	13220	12980	12380	12860	432.666	3.36443
142.102	3980	3002	2751	3244.33	649.349	20.0149
142.987	6311	6316	7400	6675.67	627.296	9.39676
143.042	8258	9249	8086	8531	627.725	7.35817
143.078	18990	16290	18060	17780	1371.6	7.71431
143.115	672200	631700	572900	625600	49930.3	7.98118
144.076	4971	4911	3752	4544.67	687.125	15.1194
144.118	58390	54150	49970	54170	4210.04	7.7719
145.057	31100	32920	29040	31020	1941.24	6.25802
145.094	15570	16370	14460	15466.7	959.184	6.20162
145.12	5480	4408	4729	4872.33	550.186	11.292
146.062	5560	5581	5210	5450.33	208.399	3.82361
146.99	20200	15180	16080	17153.3	2676.59	15.6039
147.037	6732	5829	7287	6616	735.889	11.1229
147.073	7371	8815	7491	7892.33	801.302	10.1529
148.046	2945	2905	2348	2732.67	333.731	12.2126
148.987	7695	8175	4659	6843	1906.57	27.8615
149.017	39070	62110	51460	50880	11530.9	22.663
149.067	9485	8205	9378	9022.67	710.138	7.8706
150.019	7816	11350	9249	9471.67	1777.49	18.7664
150.064	5361	5619	6302	5760.67	486.233	8.44056
150.894	9971	10760	10760	10497	455.529	4.33961
150.97	3955	2663	2425	3014.33	823.287	27.3124
151.014	7767	10390	7621	8592.67	1558.25	18.1346
151.047	24620	24480	20510	23203.3	2333.55	10.0569
151.083	5128	5837	4634	5199.67	604.694	11.6295
151.12	4121	4353	3731	4068.33	314.327	7.72618
152.043	18640	17850	14040	16843.3	2459.68	14.6033
152.891	9152	10450	11990	10530.7	1420.72	13.4913
152.925	11940	12560	14850	13116.7	1532.79	11.6858
152.947	11940	14030	13940	13303.3	1181.54	8.88152
153.036	19380	16440	18150	17990	1476.52	8.20743
153.063	2932	2833	2684	2816.33	124.837	4.43262
153.099	7725	8344	7631	7900	387.377	4.90351
153.136	2566	2411	2633	2536.67	113.87	4.48895
154.022	3592	4540	3931	4021	480.365	11.9464
154.07	8547	9610	9706	9287.67	643.23	6.92563
154.887	4020	3818	3597	3811.67	211.571	5.55062
154.921	4207	7432	7018	6219	1754.7	28.2151
154.954	41890	47700	54220	47936.7	6168.41	12.8678
155.008	7693	7125	6956	7258	386.082	5.31939
155.044	3243	3610	4002	3618.33	379.569	10.4902
155.078	11920	11780	11800	11833.3	75.7188	0.639877
155.115	21740	22470	19200	21136.7	1716.46	8.12077
155.151	7945	7822	6126	7297.67	1016.56	13.9299
155.954	4363	5186	4922	4823.67	420.219	8.71162
156.118	3979	2100	2175	2751.33	1063.85	38.6668
156.918	3870	4764	5428	4687.33	781.824	16.6795
156.959	15490	20090	22390	19323.3	3513.31	18.1817
157.002	24300	24140	20570	23003.3	2108.85	9.16757
157.058	6239	6443	6063	6248.33	190.172	3.04356
157.094	33470	29930	29530	30976.7	2168.53	7.00054
157.131	815200	777700	719000	770633	48487.8	6.29194
157.237	5612	4515	3678	4601.67	969.908	21.0773
158.094	5520	4858	4505	4961	515.28	10.3866
158.134	81040	77530	73800	77456.7	3620.56	4.6743
158.942	45420	44570	44150	44713.3	647.019	1.44704
158.991	8857	5048	5066	6323.67	2193.95	34.6943
159.033	4685	4711	2236	3877.33	1421.5	36.6617
159.074	17660	18300	19260	18406.7	805.316	4.37513
159.11	28610	26740	24520	26623.3	2047.49	7.6906
159.137	6389	5884	5715	5996	350.681	5.84858
160.939	10740	8486	7738	8988	1562.69	17.3864
161.03	12670	11950	7442	10687.3	2833.5	26.5127
161.056	7023	5226	6849	6366	991.095	15.5686
161.09	4617	4160	4308	4361.67	233.179	5.34609
162.03	3947	4607	3131	3895	739.373	18.9826
162.968	14650	14890	16100	15213.3	777.196	5.10865
163.024	25500	21870	19000	22123.3	3257.4	14.7238
163.05	4489	3525	2830	3614.67	833.127	23.0485
163.083	11190	11170	11250	11203.3	41.6333	0.371615
164.009	5217	5252	5078	5182.33	92.0344	1.77593
164.046	6214	5406	7142	6254	868.691	13.8902
164.084	4501	4676	4598	4591.67	87.6717	1.90937
164.963	6456	4624	5503	5527.67	916.249	16.5757
165.026	16750	12170	12330	13750	2599.31	18.9041
165.048	45390	76860	57900	60050	15844.8	26.386
165.099	4472	5317	4773	4854	428.284	8.82332
166.023	42900	38530	35390	38940	3771.75	9.68606
166.054	9850	15610	10280	11913.3	3208.62	26.933
166.955	2886	3161	2377	2808	397.778	14.1659
167.041	51180	50820	43890	48630	4108.9	8.44932
167.079	5967	6920	5913	6266.67	566.447	9.03905
167.116	14650	14850	15440	14980	410.731	2.74186
168.039	17600	14900	14310	15603.3	1754.15	11.2421
168.115	2797	3303	4031	3377	620.319	18.3689
168.845	32480	36080	41830	36796.7	4716.02	12.8164
168.918	5113	5276	5909	5432.67	420.491	7.74004
169.026	8132	6753	6734	7206.33	801.707	11.125
169.06	2437	5057	4340	3944.67	1354	34.3248
169.095	20170	17960	18410	18846.7	1167.92	6.19695
169.131	22050	24100	23010	23053.3	1025.69	4.44919
170.027	4118	3309	2257	3228	933.14	28.9077
170.097	2772	3994	3075	3280.33	636.351	19.399
170.133	4181	2817	3941	3646.33	728.179	19.9702
170.841	51300	56370	61240	56303.3	4970.34	8.82778
171.007	3705	6249	3807	4587	1440.24	31.3982
171.075	18000	18230	18460	18230	230	1.26166
171.111	47750	44050	46900	46233.3	1938	4.19177
171.147	672700	625000	606200	634633	34280.7	5.40165
171.989	5201	4727	4214	4714	493.628	10.4715
172.049	5460	7335	6640	6478.33	947.897	14.6318
172.11	11090	10850	9882	10607.3	639.516	6.029
172.151	76800	71380	69530	72570	3778.27	5.20638
172.839	40440	42710	49700	44283.3	4826.33	10.8987
172.966	24830	24200	31790	26940	4212.02	15.6348
173.005	8343	4331	6050	6241.33	2012.83	32.25
173.048	13890	9929	9331	11050	2477.62	22.4219
173.09	34720	31970	31640	32776.7	1691.05	5.1593
173.127	68930	70810	63980	67906.7	3528.12	5.19554
173.156	4106	3812	4176	4031.33	193.146	4.79112
173.965	2339	3701	4095	3378.33	921.395	27.2737
174.093	4009	5081	3995	4361.67	623	14.2835
174.13	7104	7455	6542	7033.67	460.546	6.54773
174.837	19570	23340	21640	21516.7	1888.02	8.7747
174.925	9807	10980	11550	10779	888.714	8.24487
174.964	6686	7970	8688	7781.33	1014.25	13.0344
175.044	5483	4943	5201	5209	270.089	5.18504
175.07	7270	6405	6999	6891.33	442.437	6.42019
175.105	5908	8340	8833	7693.67	1565.96	20.3538
176.005	3457	3670	4035	3720.67	292.312	7.85644
176.044	3740	4438	3319	3832.33	565.185	14.7478
176.91	36320	37930	40920	38390	2334.25	6.08035
176.938	13930	13660	18140	15243.3	2512.22	16.4808
176.995	5862	4316	5057	5078.33	773.221	15.2259
177.026	3500	5745	2506	3917	1659.28	42.3609
177.065	36150	35850	34310	35436.7	987.185	2.78577
177.101	16000	13340	14930	14756.7	1338.44	9.0701
178.065	8018	6623	7129	7256.67	706.208	9.73186
178.103	2881	3363	3787	3343.67	453.309	13.5573
178.907	14080	15550	15790	15140	925.797	6.11491
178.94	4805	4201	4561	4522.33	303.851	6.7189
178.997	105700	77050	62440	81730	22006.4	26.9258
179.044	4686	5072	4704	4820.67	217.847	4.51902
179.077	9216	9271	7391	8626	1069.89	12.4031
179.114	3718	2243	3842	3267.67	889.551	27.2228
180.001	9112	6056	4505	6557.67	2344.11	35.7461
180.039	25760	22360	20190	22770	2807.54	12.33
180.077	5013	5482	4842	5112.33	331.361	6.48161
180.936	19810	18760	21370	19980	1313.28	6.57296
180.994	39130	26420	20170	28573.3	9661.68	33.8136
181.029	6838	5289	6345	6157.33	791.369	12.8525
181.058	4205	8653	7137	6665	2261.25	33.9273
181.081	15120	14450	17980	15850	1874.81	11.8284
181.133	6332	7204	6664	6733.33	440.115	6.53636
182.019	10280	11990	8001	10090.3	2001.25	19.8334
182.06	4768	4332	2991	4030.33	926.112	22.9786
182.09	2727	2700	3066	2831	203.963	7.20464
182.932	9329	8124	9635	9029.33	798.831	8.84706
183.014	197100	154300	144200	165200	28084	17
183.076	4312	5682	5627	5207	775.58	14.895
183.111	20680	18940	17390	19003.3	1645.91	8.66119
183.148	12700	13620	14120	13480	720.278	5.34331
184.016	17480	19470	15040	17330	2218.81	12.8033
184.112	2727	2390	3742	2953	703.763	23.8322
185.017	3542	5914	3564	4340	1363.17	31.4094
185.091	25780	24840	23530	24716.7	1130.06	4.57205
185.127	31130	34730	31160	32340	2069.86	6.40029
185.164	214300	206100	199400	206600	7462.57	3.61209
186.073	12900	14860	13520	13760	1001.8	7.28051
186.123	27720	28160	32790	29556.7	2808.78	9.50303
186.167	26490	25820	25700	26003.3	425.715	1.63716
186.887	5949	7590	8364	7301	1233.17	16.8904
186.935	7585	6315	7867	7255.67	826.753	11.3946
187.013	8767	7297	6877	7647	992.421	12.9779
187.068	14570	14790	12670	14010	1165.68	8.32031
187.106	47610	46940	46810	47120	429.302	0.911082
187.143	63220	56540	58590	59450	3422.03	5.75615
188.071	3280	2308	3093	2893.67	515.748	17.8233
188.11	6243	7058	5858	6386.33	612.706	9.59401
188.147	6772	6612	4977	6120.33	993.382	16.2309
188.884	5823	6805	6256	6294.67	492.141	7.81837
188.949	40050	41760	46630	42813.3	3414.12	7.97444
189.026	6151	3744	4207	4700.67	1277.18	27.1702
189.085	9280	9691	12300	10423.7	1637.9	15.7132
189.122	8948	8689	9161	8932.67	236.373	2.64617
190.885	6137	6156	6484	6259	195.087	3.11691
190.965	15050	12170	11080	12766.7	2051.15	16.0665
191.042	4257	2925	3526	3569.33	667.056	18.6885
191.083	18400	20490	18720	19203.3	1125.71	5.86208
191.117	5201	4296	4653	4716.67	455.847	9.6646
192.042	3344	4287	3727	3786	474.26	12.5267
192.08	4642	4012	4807	4487	419.553	9.35042
192.884	5359	5622	6048	5676.33	347.699	6.12541
192.965	7406	6214	4849	6156.33	1279.48	20.7831
193.026	11040	10180	7799	9673	1678.93	17.3569
193.06	9214	10010	10080	9768	481.053	4.92479
193.098	14810	15180	14680	14890	259.422	1.74226
194.021	2632	2511	2458	2533.67	89.1871	3.52008
194.056	8115	7752	6242	7369.67	993.311	13.4784
194.095	4839	5634	5473	5315.33	420.298	7.90727
194.883	2989	3616	2561	3055.33	530.619	17.367
194.949	11100	12960	13490	12516.7	1255.16	10.0279
194.994	6730	8457	9026	8071	1195.68	14.8145
195.046	8999	9443	7821	8754.33	838.223	9.57495
195.077	13190	14510	12940	13546.7	843.584	6.22724
195.112	7676	7004	5554	6744.67	1084.51	16.0795
195.149	41120	36260	38020	38466.7	2460.6	6.3967
196.035	41930	39200	34370	38500	3828.3	9.94364
196.151	5644	6798	5798	6080	626.556	10.3052
196.929	23720	27070	27170	25986.7	1963.63	7.55629
196.97	3712	2272	2603	2862.33	754.215	26.3497
197.031	52180	43570	42310	46020	5371.79	11.6727
197.064	5765	5184	6434	5794.33	625.516	10.7953
197.092	6378	4510	5672	5520	943.231	17.0875
197.127	16120	12520	13430	14023.3	1871.91	13.3485
197.163	8728	10160	8831	9239.67	798.694	8.64419
198.002	7787	5953	6687	6809	923.067	13.5566
198.029	8528	7827	7356	7903.67	589.749	7.46172
198.902	34520	36120	37400	36013.3	1442.96	4.00674
198.964	7774	10640	7556	8656.67	1721.07	19.8815
199.047	66040	66370	69050	67153.3	1650.83	2.4583
199.107	14050	13570	16830	14816.7	1760.04	11.8788
199.143	24540	20920	20920	22126.7	2090.01	9.44565
199.18	175300	184600	179100	179667	4675.82	2.6025
200.01	6419	6168	4248	5611.67	1187.62	21.1634
200.051	7011	5331	5822	6054.67	863.829	14.2672
200.09	11250	14100	12370	12573.3	1435.84	11.4197
200.142	6700	6070	6315	6361.67	317.582	4.99212
200.184	25570	24770	24500	24946.7	556.447	2.23055
200.899	24200	24130	24770	24366.7	351.046	1.44068
200.956	7436	5248	5607	6097	1173.42	19.2458
201.04	7337	2434	3654	4475	2552.52	57.0397
201.08	24720	19690	17340	20583.3	3770.23	18.3169
201.123	28000	28460	25210	27223.3	1758.7	6.46027
201.159	33030	33040	33900	33323.3	499.433	1.49875
202.085	3501	4255	2509	3421.67	875.699	25.5928
202.125	3325	5155	4335	4271.67	916.642	21.4587
202.162	3916	4165	3887	3989.33	152.821	3.83075
202.897	3405	2840	3757	3334	462.605	13.8754
202.925	3603	2399	3399	3133.67	644.364	20.5626
203.065	17160	15170	14780	15703.3	1276.49	8.1288
203.103	7280	6845	6344	6823	468.388	6.86483
203.138	9709	8989	7692	8796.67	1022.16	11.6199
204.923	5979	6897	8097	6991	1062.12	15.1927
204.983	2152	3300	2051	2501	693.795	27.7407
205.022	5143	3819	3107	4023	1033.22	25.6827
205.06	4045	3650	5123	4272.67	762.434	17.8445
205.094	6050	6258	3852	5386.67	1333.12	24.7486
205.13	7094	5788	7105	6662.33	757.215	11.3656
205.169	6169	6077	6512	6252.67	229.252	3.66646
206.037	26190	28010	27970	27390	1039.42	3.7949
207.021	16220	15900	13730	15283.3	1354.71	8.86396
207.048	10320	7334	10330	9328	1726.86	18.5127
207.077	10610	10490	9553	10217.7	578.737	5.66408
207.111	6816	5217	4918	5650.33	1020.51	18.061
207.148	3863	3300	3575	3579.33	281.525	7.86529
208.033	7718	6499	5436	6551	1141.89	17.4307
208.072	6095	6157	5102	5784.67	592.019	10.2343
208.111	4913	4824	6461	5399.33	920.507	17.0485
208.856	4510	5508	5948	5322	736.823	13.8448
208.931	11590	13020	10770	11793.3	1138.7	9.65544
209.014	4450	8054	3893	5465.67	2258.8	41.327
209.056	7438	6529	6902	6956.33	456.929	6.56854
209.095	31740	30170	31370	31093.3	820.752	2.63964
209.13	3867	3644	3565	3692	156.617	4.24207
209.165	5774	4476	5128	5126	649.002	12.661
210.052	6152	5537	5798	5829	308.67	5.29541
210.092	5180	6149	2644	4657.67	1809.94	38.8594
210.852	5957	7364	6401	6574	719.277	10.9412
210.929	4308	3317	3151	3592	625.605	17.4166
211.007	7955	4786	4162	5634.33	2033.83	36.0971
211.044	19900	20170	17470	19180	1487.04	7.7531
211.074	5750	3581	4902	4744.33	1093.06	23.0393
211.107	13340	13540	14840	13906.7	814.453	5.85656
211.143	13820	12040	13890	13250	1048.48	7.91302
211.182	5165	3727	3249	4047	997.278	24.6424
212.048	5450	4436	3424	4436.67	1013	22.8325
212.108	3292	2493	2713	2832.67	412.723	14.5701
212.851	2945	3948	4637	3843.33	850.842	22.1381
212.973	6596	7752	7454	7267.33	600.181	8.25862
213.025	16980	21090	18260	18776.7	2103.15	11.2009
213.054	29600	24950	25700	26750	2496.5	9.3327
213.09	4741	4292	4625	4552.67	233.076	5.11954
213.123	11200	8373	8567	9380	1579.15	16.8353
213.16	22510	19820	20010	20780	1501.23	7.22441
213.196	41890	41420	42830	42046.7	717.937	1.70748
214.157	8515	10020	8920	9151.67	778.786	8.50978
214.199	7188	5758	7384	6776.67	887.618	13.0981
214.877	2598	3087	3813	3166	611.34	19.3095
214.938	15290	17030	17020	16446.7	1001.72	6.09069
214.969	3822	5404	4389	4538.33	801.503	17.6607
215.031	13770	11150	15230	13383.3	2067.3	15.4468
215.097	22560	19670	18330	20186.7	2161.81	10.7091
215.139	19120	17300	18100	18173.3	912.213	5.01952
215.175	33880	30910	28380	31056.7	2752.93	8.86422
215.963	2091	2718	3611	2806.67	763.869	27.2162
216.024	4338	4266	3061	3888.33	717.396	18.4499
216.099	2040	3015	3439	2831.33	717.356	25.3363
216.141	2429	3708	2880	3005.67	648.694	21.5824
216.18	3406	3783	3940	3709.67	274.449	7.39822
216.905	17900	20090	16520	18170	1800.25	9.90781
216.942	21870	18500	17050	19140	2472.91	12.9201
216.98	8339	7138	7470	7649	620.186	8.10807
217.031	4216	3510	2770	3498.67	723.067	20.6669
217.088	8582	7049	6517	7382.67	1072.17	14.5229
217.12	4524	7890	6896	6436.67	1729.37	26.8675
217.155	6433	8004	6831	7089.33	816.739	11.5207
217.937	2546	2842	3216	2868	335.756	11.707
218.91	28070	27940	29270	28426.7	733.235	2.57939
218.968	2497	3695	2664	2952	648.852	21.9801
219.039	5433	5302	3354	4696.33	1164.34	24.7925
219.076	13470	11110	11860	12146.7	1205.83	9.92728
219.148	7796	6558	6770	7041.33	662.101	9.40306
220.077	3520	2639	3534	3231	512.735	15.8692
220.155	2594	3590	4468	3550.67	937.619	26.4068
220.899	7820	10060	10400	9426.67	1401.76	14.8702
220.945	5703	3318	4812	4611	1205.14	26.1361
221.058	6473	4306	5270	5349.67	1085.69	20.2946
221.093	9881	11090	11700	10890.3	925.792	8.50104
221.13	7449	5964	5633	6348.67	967.182	15.2344
221.165	2736	3960	3437	3377.67	614.153	18.1828
222.051	2695	2746	2054	2498.33	385.648	15.4362
222.089	28630	28610	27070	28103.3	894.949	3.18449
222.931	14310	20970	21270	18850	3934.62	20.8733
223.04	46410	102300	56510	68406.7	29783.7	43.5392
223.066	49350	45020	61060	51810	8298.14	16.0165
223.109	12710	15580	11880	13390	1941.47	14.4994
223.145	5098	4499	5938	5178.33	722.856	13.9592
223.181	2866	3665	3166	3232.33	403.609	12.4866
224.04	8429	18460	13250	13379.7	5016.76	37.4954
224.069	12540	10440	11100	11360	1073.87	9.45309
224.917	93900	94690	93290	93960	701.926	0.747048
225.024	10650	13810	13610	12690	1769.52	13.9442
225.061	19130	15930	18290	17783.3	1659.08	9.32939
225.092	13680	14530	12180	13463.3	1189.89	8.83799
225.125	6270	5255	4207	5244	1031.54	19.6709
225.16	9188	7629	8989	8602	848.497	9.86395
225.197	2850	3714	3934	3499.33	572.997	16.3745
225.92	2579	2777	2261	2539	260.315	10.2527
226.022	5999	6358	4716	5691	863.243	15.1686
226.068	4211	2899	4290	3800	781.288	20.5602
226.91	7065	7281	9444	7930	1315.6	16.5902
227.005	7757	8585	6385	7575.67	1111.15	14.6674
227.041	3816	5303	5266	4795	848.041	17.6859
227.069	11390	9377	7252	9339.67	2069.25	22.1555
227.104	7680	6471	7543	7231.33	662.021	9.1549
227.139	14160	14760	13570	14163.3	595.007	4.20104
227.177	15800	13090	13660	14183.3	1428.79	10.0737
227.212	33370	31030	33180	32526.7	1299.63	3.99558
228.001	5104	4383	3724	4403.67	690.232	15.674
228.029	3046	2466	2463	2658.33	335.733	12.6294
228.172	12760	11730	13970	12820	1121.2	8.74575
228.216	3936	5062	5952	4983.33	1010.3	20.2736
228.944	22140	21870	25420	23143.3	1976.27	8.53925
228.984	4381	3878	4820	4359.67	471.362	10.8119
229.059	6405	3443	5228	5025.33	1491.36	29.6769
229.114	22880	23030	20690	22200	1309.85	5.90021
229.156	16130	19510	17090	17576.7	1741.76	9.90951
229.191	15250	12990	11720	13320	1787.99	13.4233
230.064	2978	3277	2886	3047	204.428	6.70917
230.158	4489	3956	2926	3790.33	794.56	20.9628
230.936	11340	8534	11990	10621.3	1836.67	17.2922
230.994	7366	6367	5429	6387.33	968.66	15.1653
231.041	3908	3255	3706	3623	334.319	9.22768
231.098	9381	8540	8318	8746.33	560.734	6.41107
231.135	3118	4974	5694	4595.33	1329.09	28.9226
231.171	13640	10570	9610	11273.3	2105.05	18.6728
232.084	4792	4094	4270	4385.33	363.011	8.27785
232.884	7257	10110	10410	9259	1740.26	18.7953
232.933	11260	10910	12330	11500	739.797	6.43302
232.986	2846	3205	2431	2827.33	387.337	13.6997
233.025	9100	6920	6850	7623.33	1279.31	16.7815
233.052	11270	7741	8246	9085.67	1908.47	21.0052
233.088	33530	38090	42820	38146.7	4645.26	12.1774
233.125	6072	5022	3938	5010.67	1067.05	21.2955
233.166	6693	9101	8241	8011.67	1220.27	15.2312
233.591	6185	7301	6571	6685.67	566.767	8.47735
234.124	3278	2461	2353	2697.33	505.763	18.7505
234.872	34860	35830	39580	36756.7	2492.72	6.78167
234.938	5340	5714	5501	5518.33	187.602	3.3996
235.075	29060	25390	21800	25416.7	3630.07	14.2823
235.112	3705	4153	4266	4041.33	296.702	7.3417
235.147	14360	12240	12100	12900	1266.33	9.81654
235.182	4012	5088	4802	4634	557.326	12.0269
236.074	3200	4121	4222	3847.67	563.165	14.6365
236.108	5821	5049	6580	5816.67	765.509	13.1606
236.15	2243	2625	2680	2516	238.019	9.46021
236.869	21250	23230	24010	22830	1422.81	6.23221
236.923	44390	49750	53250	49130	4462.42	9.08288
237.055	4491	4992	5444	4975.67	476.71	9.58082
237.088	3716	3893	4326	3978.33	313.825	7.88836
237.128	77190	77590	76240	77006.7	693.421	0.900469
237.164	2849	4162	4591	3867.33	907.614	23.4687
237.923	4653	3668	3846	4055.67	524.906	12.9425
238.13	10180	10070	10440	10230	190	1.85728
238.863	3602	3434	3747	3594.33	156.641	4.35799
238.901	29450	34180	34840	32823.3	2939.97	8.95696
239.014	18890	17960	18490	18446.7	466.512	2.52898
239.079	191000	187600	169900	182833	11328.9	6.19628
239.139	22680	23480	26500	24220	2014.65	8.31811
239.177	4929	4504	4720	4717.67	212.51	4.50455
239.22	5232	4579	6261	5357.33	847.975	15.8283
240.081	28310	27300	21360	25656.7	3755.13	14.6361
240.142	3901	5351	3485	4245.67	979.584	23.0726
240.894	25520	29790	28740	28016.7	2225	7.94171
241.007	5798	6287	4051	5378.67	1175.5	21.8549
241.083	18280	23600	20680	20853.3	2664.23	12.776
241.12	4326	4702	5197	4741.67	436.853	9.21306
241.155	10230	9818	9254	9767.33	489.969	5.0164
241.193	12060	12490	11130	11893.3	695.15	5.84487
241.229	23810	14800	12780	17130	5872.55	34.2823
241.586	2338	2677	2017	2344	330.041	14.0802
242.058	56450	51190	51050	52896.7	3078.07	5.81903
242.189	51680	49440	57870	52996.7	4366.51	8.23922
242.89	5532	5069	7221	5940.67	1132.71	19.0671
242.92	3688	4431	4761	4293.33	549.587	12.8009
242.995	15470	19410	15060	16646.7	2401.88	14.4286
243.038	23600	26200	26540	25446.7	1608.27	6.32016
243.096	2763	2372	3950	3028.33	821.78	27.1364
243.132	11030	10870	11420	11106.7	282.902	2.54713
243.173	19400	19810	19480	19563.3	217.332	1.11092
243.207	12220	11550	13540	12436.7	1012.54	8.14156
244.175	2494	4044	3812	3450	836.007	24.2321
244.903	20810	16560	22140	19836.7	2914.56	14.6928
244.977	10610	10390	10640	10546.7	136.504	1.29429
245.011	5191	8230	6677	6699.33	1519.62	22.6832
245.054	8289	7986	9165	8480	612.267	7.22013
245.113	7389	8016	6837	7414	589.897	7.95653
245.151	4959	3231	3111	3767	1034.04	27.4501
245.188	7407	7558	6933	7299.33	326.114	4.46772
246.061	3359	3157	4004	3506.67	442.387	12.6156
246.91	30240	32190	36640	33023.3	3280.37	9.93349
247.036	3678	4145	2459	3427.33	870.502	25.3988
247.078	10500	5040	4617	6719	3281.27	48.8356
247.149	25730	27410	23670	25603.3	1873.21	7.31629
248.092	26520	22390	22380	23763.3	2387.35	10.0464
248.15	3658	5079	4559	4432	718.962	16.2221
248.595	8583	6399	5565	6849	1558.51	22.7553
248.85	9205	8869	9071	9048.33	169.143	1.86933
248.909	12530	15480	13250	13753.3	1538.06	11.1832
249.041	9426	3436	4813	5891.67	3137.3	53.2498
249.088	11070	9994	10700	10588	546.674	5.16314
249.164	38840	33480	32180	34833.3	3530.23	10.1346
250.158	53990	48500	54280	52256.7	3256.6	6.23193
250.847	13820	16180	18590	16196.7	2385.04	14.7255
250.934	9479	7862	8577	8639.33	810.3	9.3792
251.016	2795	3706	3169	3223.33	457.924	14.2065
251.07	6844	6429	6363	6545.33	260.75	3.98375
251.107	14120	12340	12320	12926.7	1033.51	7.99514
251.148	19300	30400	19440	23046.7	6368.56	27.6333
251.929	3730	2968	2760	3152.67	510.687	16.1986
252.058	2687	3015	2113	2605	456.557	17.5262
252.101	9396	8776	8883	9018.33	331.416	3.67491
252.844	7818	11100	9562	9493.33	1642.08	17.2972
252.911	22470	16380	20040	19630	3065.63	15.6171
252.954	3840	3463	4600	3967.67	579.151	14.5968
253.092	16540	17130	15050	16240	1071.96	6.60074
253.124	5253	6594	5884	5910.33	670.888	11.3511
253.156	8362	7383	8124	7956.33	510.582	6.41731
253.192	4486	4980	3622	4362.67	687.349	15.7553
253.23	5887	3158	2654	3899.67	1739.43	44.6046
254.099	6227	7680	7426	7111	776.029	10.9131
254.871	8194	7266	9143	8201	938.52	11.444
254.914	11510	9662	10440	10537.3	927.837	8.80523
255.038	6129	5341	5712	5727.33	394.224	6.8832
255.1	15850	18410	17830	17363.3	1342.29	7.73058
255.138	5590	5110	6056	5585.33	473.017	8.46892
255.173	5685	7022	5613	6106.67	793.519	12.9943
255.246	144300	138300	144300	142300	3464.1	2.43437
256.071	5998	8521	6426	6981.67	1350.17	19.3388
256.106	2144	2179	2973	2432	468.846	19.2782
256.249	27220	27560	25040	26606.7	1367.38	5.13925
256.864	28040	31270	32410	30573.3	2266.77	7.4142
256.904	6202	8235	9835	8090.67	1820.8	22.5049
256.938	9897	9459	10880	10078.7	727.71	7.2203
256.983	8766	6923	4194	6627.67	2300.26	34.707
257.019	3788	4774	5166	4576	710.017	15.5161
257.054	6948	4128	5843	5639.67	1420.95	25.1957
257.11	3153	3020	4346	3506.33	730.207	20.8254
257.15	23200	19740	17430	20123.3	2904.04	14.4312
257.188	15860	11990	10840	12896.7	2629.95	20.3925
257.227	4431	5115	5844	5130	706.619	13.7743
258.152	5040	4443	3760	4414.33	640.481	14.5091
258.188	2819	2936	4504	3419.67	940.881	27.5138
258.861	28400	27860	27500	27920	452.99	1.62246
258.907	41370	41470	47760	43533.3	3660.74	8.40906
258.996	4484	4256	3259	3999.67	651.488	16.2886
259.046	7247	6740	7790	7259	525.103	7.23382
259.109	9637	5801	6130	7189.33	2126.11	29.5732
259.167	2874	2563	3595	3010.67	529.4	17.5841
259.204	3821	3807	3530	3719.33	164.117	4.41253
259.908	3453	2275	4376	3368	1053.08	31.2671
260.887	92120	87940	90450	90170	2104.02	2.33339
260.935	4453	3323	3169	3648.33	701.103	19.2171
260.993	7169	8101	6982	7417.33	599.41	8.08121
261.049	6311	5564	5045	5640	636.413	11.2839
261.089	8827	5212	5657	6565.33	1971.26	30.0253
261.148	9919	9394	10550	9954.33	578.809	5.81465
262.094	2063	3685	2111	2619.67	922.918	35.2304
262.885	15630	16750	14390	15590	1180.51	7.57222
262.93	5887	5896	5352	5711.67	311.513	5.45398
262.975	17330	14750	13770	15283.3	1838.95	12.0324
263.025	4794	5612	8071	6159	1705.61	27.6929
263.102	7676	4701	4952	5776.33	1649.94	28.5638
263.142	5629	5577	5990	5732	224.942	3.92432
263.18	4293	4247	4197	4245.67	48.0139	1.13089
264.176	2833	2595	3878	3102	682.49	22.0016
264.912	22320	24100	26540	24320	2118.58	8.71128
264.956	5048	5101	3903	4684	676.885	14.451
265.061	47050	29260	23490	33266.7	12280.4	36.9151
265.114	3554	3146	5600	4100	1314.96	32.0722
265.162	4862000	4650000	4584000	4.69867e+06	145249	3.09129
265.207	5317	5517	5357	5397	105.83	1.96091
265.243	39280	36940	34470	36896.7	2405.29	6.519
265.298	192200	180500	176500	183067	8158.64	4.45665
265.365	17050	14290	13830	15056.7	1741.53	11.5665
266.065	9150	6000	5272	6807.33	2061.2	30.2792
266.114	5265	4379	4756	4800	444.636	9.26325
266.164	629700	607800	588200	608567	20760.6	3.4114
266.817	10080	10470	10550	10366.7	251.462	2.42568
266.9	13440	11910	10980	12110	1242.14	10.2571
266.999	14530	12230	11610	12790	1538.44	12.0285
267.065	4096	3198	3440	3578	464.633	12.9858
267.103	6570	9313	8269	8050.67	1384.47	17.197
267.159	276200	265600	261500	267767	7585.73	2.83296
267.211	2471	2286	2063	2273.33	204.295	8.98657
268.055	9113	11690	8757	9853.33	1600.53	16.2435
268.162	35390	29590	33960	32980	3021.64	9.16203
268.303	3989	4932	3686	4202.33	649.817	15.4632
268.814	14840	14980	16320	15380	817.068	5.31254
268.89	6030	6214	7299	6514.33	685.741	10.5266
268.931	2464	3527	4984	3658.33	1265.12	34.582
268.994	3974	5341	3847	4387.33	828.337	18.8802
269.055	4168	3470	4068	3902	377.449	9.67323
269.152	16100	18920	17030	17350	1436.98	8.28228
269.226	19760	18580	18590	18976.7	678.405	3.57494
269.262	4733	6151	6971	5951.67	1132.24	19.0239
270.151	3666	2976	2468	3036.67	601.3	19.8013
270.227	5814	5707	6247	5922.67	285.931	4.82773
270.811	8471	8862	9153	8828.67	342.22	3.87623
270.875	2977	3654	5205	3945.33	1142.21	28.951
270.996	3464	3381	3354	3399.67	57.3265	1.68624
271.037	3970	2233	4693	3632	1264.35	34.8114
271.095	3232	3140	3895	3422.33	411.918	12.0362
271.13	3188	3433	3206	3275.67	136.552	4.16867
271.167	6888	7536	8109	7511	610.884	8.13319
271.202	5087	5359	5433	5293	182.198	3.44224
271.241	29580	28930	28610	29040	494.267	1.70202
272.07	5103	4855	4093	4683.67	526.347	11.2379
272.166	2290	2186	2072	2182.67	109.038	4.99564
272.245	4757	5164	5211	5044	249.658	4.9496
272.809	3548	2930	2635	3037.67	465.925	15.3383
273.011	7349	5161	5826	6112	1121.69	18.3522
273.068	11580	12260	11880	11906.7	340.783	2.86212
273.157	8843	8051	7801	8231.67	543.987	6.60846
273.22	2346	2456	2548	2450	101.134	4.1279
274.866	6070	7229	9684	7661	1845.32	24.0872
274.909	32930	35570	39210	35903.3	3153.24	8.78259
275.041	4026	4976	5802	4934.67	888.721	18.0098
275.106	7110	6868	6113	6697	520.032	7.76514
275.182	468300	479500	476900	474900	5861.74	1.23431
275.91	4221	4721	4157	4366.33	308.813	7.07259
276.114	6319	4792	6370	5827	896.699	15.3887
276.185	78130	79710	76010	77950	1856.56	2.38173
276.862	14770	14500	17190	15486.7	1481.29	9.56497
276.906	7708	10020	9769	9165.67	1268.6	13.8408
277.081	5724	4192	2468	4128	1628.94	39.4608
277.12	5486	5282	5543	5437	137.226	2.52393
277.18	36600	36670	38160	37143.3	881.155	2.37231
278.181	6154	5308	7187	6216.33	941.05	15.1383
278.858	5551	4017	5348	4972	833.259	16.759
278.963	9651	9252	9776	9559.67	273.679	2.86285
279.139	5727	5206	5425	5452.67	261.6	4.79764
279.176	9922	8376	8983	9093.67	778.919	8.56551
280.137	3150	3377	2790	3105.67	296.001	9.53098
280.893	12270	13250	17760	14426.7	2928.04	20.296
280.947	11090	7602	9759	9483.67	1760.23	18.5606
281.01	7860	8109	6241	7403.33	1014.28	13.7003
281.054	4600	4358	2918	3958.67	909.33	22.9706
281.12	6464	6036	4001	5500.33	1315.98	23.9254
281.155	11200	11340	10090	10876.7	684.86	6.2966
281.191	4770	4498	3059	4109	919.441	22.3763
281.262	6742	9351	8425	8172.67	1322.68	16.1842
282.152	3273	2540	2880	2897.67	366.819	12.6591
282.88	31860	30890	28710	30486.7	1613.27	5.29172
283.033	4393	3798	3467	3886	469.23	12.0749
283.071	5462	3771	2832	4021.67	1332.8	33.1404
283.131	9691	7219	6680	7863.33	1605.59	20.4186
283.206	7331	7614	6889	7278	365.394	5.02053
283.278	8681	9920	12010	10203.7	1682.53	16.4895
284.872	18070	19370	14770	17403.3	2371.36	13.6259
284.968	17730	16600	13460	15930	2212.44	13.8885
285.007	11450	14240	14880	13523.3	1823.85	13.4867
285.054	5613	4746	3239	4532.67	1201.29	26.503
285.141	9178	8579	7749	8502	717.605	8.44043
285.221	9897	10600	8495	9664	1071.67	11.0893
286.009	2194	2763	2249	2402	313.842	13.0659
286.14	5059	3681	4858	4532.67	744.381	16.4226
286.857	5886	7247	4777	5970	1237.14	20.7226
286.904	14840	13930	16040	14936.7	1058.32	7.08536
286.963	8145	8055	3338	6512.67	2749.71	42.221
287.044	6040	6211	5273	5841.33	499.562	8.55219
287.14	14370	9561	9378	11103	2830.78	25.4957
287.236	6713	6185	5141	6013	799.99	13.3043
288.144	2970	2592	2368	2643.33	304.265	11.5107
288.854	2113	3127	2945	2728.33	540.608	19.8146
288.904	10510	8755	10800	10021.7	1106.51	11.0412
289.078	8068	9131	8577	8592	531.659	6.18783
289.123	4578	5709	3537	4608	1086.31	23.5745
289.161	4824	7603	5254	5893.67	1495.86	25.3808
290.887	2695	3679	3051	3141.67	498.226	15.8587
291.098	4877	3666	4586	4376.33	632.139	14.4445
291.131	3107	3121	2844	3024	156.042	5.16011
291.176	16260	14740	17420	16140	1344.02	8.32729
292.179	4177	3874	4005	4018.67	151.962	3.78139
292.835	10450	11290	12770	11503.3	1174.62	10.2111
292.91	7832	6737	5255	6608	1293.33	19.5722
292.985	5451	4348	4874	4891	551.696	11.2798
293.073	4170	4030	2682	3627.33	821.67	22.6522
293.118	3889	4935	3219	4014.33	864.838	21.5438
293.194	498300	485000	498600	493967	7766.81	1.57233
294.197	83410	77300	80240	80316.7	3055.72	3.80459
294.832	9095	10330	10570	9998.33	791.46	7.91592
294.881	7278	8935	10470	8894.33	1596.39	17.9484
294.919	15140	15930	16340	15803.3	609.945	3.8596
294.964	2322	2738	2722	2594	235.695	9.08615
294.997	5256	3428	4715	4466.33	939.027	21.0246
295.145	32750	26960	24440	28050	4260.88	15.1903
295.192	39360	36270	37430	37686.7	1560.91	4.1418
296.145	5764	5796	6644	6068	499.087	8.2249
296.195	7199	4904	6257	6120	1153.62	18.85
296.86	8217	8962	13810	10329.7	3036.99	29.4006
296.891	6978	3995	5910	5627.67	1511.41	26.8568
297.005	11610	11640	12480	11910	493.862	4.14662
297.163	22250	18270	20460	20326.7	1993.35	9.80656
297.258	7207	5625	5975	6269	830.968	13.2552
298.856	14350	12310	15650	14103.3	1683.61	11.9377
298.902	8441	7961	9858	8753.33	986.315	11.2679
299.032	6212	6261	6244	6239	24.8797	0.398777
299.103	2790	3754	2115	2886.33	823.736	28.5392
299.167	4281	4591	4825	4565.67	272.883	5.97686
299.212	6374	5234	5097	5568.33	701.082	12.5905
299.274	8022	4978	5673	6224.33	1595.14	25.6274
300.883	14650	14440	14260	14450	195.192	1.35081
300.955	5338	4296	4340	4658	589.308	12.6515
301.033	7286	6818	6152	6752	569.874	8.44007
301.155	14860	10340	8291	11163.7	3361.07	30.1072
301.218	3769	3214	5541	4174.67	1215.38	29.1133
302.879	9648	8725	12320	10231	1867.06	18.2491
302.97	9381	8675	9377	9144.33	406.46	4.44493
303.097	10960	10760	11390	11036.7	321.921	2.91683
303.144	3541	4652	3113	3768.67	794.358	21.078
303.217	4715	8002	4055	5590.67	2114.19	37.8164
304.097	3595	3372	2570	3179	539.067	16.9571
304.872	21640	23310	23680	22876.7	1086.85	4.75089
304.951	4275	3011	2171	3152.33	1059.1	33.5972
305.054	5634	3849	4868	4783.67	895.483	18.7196
305.152	7999	5310	6584	6631	1345.12	20.2853
305.19	16200	19690	19570	18486.7	1981.22	10.717
306.195	3827	5920	4850	4865.67	1046.59	21.5097
306.871	14690	14780	15440	14970	409.512	2.73555
306.936	4887	2019	2742	3216	1491.6	46.3805
307.048	6189	5268	3379	4945.33	1432.52	28.9671
307.171	4353	6056	4761	5056.67	889.166	17.584
307.207	5031	4606	4248	4628.33	391.977	8.46908
308.886	7283	3132	7844	6086.33	2573.86	42.2891
308.981	9829	8089	10150	9356	1108.93	11.8526
309.114	6453	5350	4673	5492	898.456	16.3594
309.162	31470	28780	24600	28283.3	3461.83	12.2398
309.224	3999	3378	2943	3440	530.723	15.428
310.164	6858	5940	6352	6383.33	459.801	7.20316
310.907	3956	3273	11370	6199.67	4490.64	72.4336
310.964	4466	3205	3049	3573.33	776.997	21.7443
311.066	3090	5091	4154	4111.67	1001.17	24.3495
311.114	5536	8363	7031	6976.67	1414.28	20.2716
311.184	9266	10500	9778	9848	619.971	6.2954
311.238	5981	5998	7912	6630.33	1109.99	16.7411
312.834	2814	3290	3568	3224	381.308	11.8272
312.875	3047	3581	4051	3559.67	502.34	14.112
312.919	3663	3429	2393	3161.67	675.889	21.3776
313.005	6140	4659	4978	5259	779.462	14.8215
313.084	7117	7852	8909	7959.33	900.809	11.3176
313.153	7877	3653	6025	5851.67	2117.33	36.1833
313.254	7420	5666	5018	6034.67	1242.71	20.5929
314.827	15830	15080	18090	16333.3	1566.85	9.59299
314.903	16400	17630	19270	17766.7	1439.87	8.10435
314.974	2943	4540	4580	4021	933.79	23.2228
315.114	8610	5942	5333	6628.33	1742.98	26.2959
315.176	19670	17300	17140	18036.7	1416.77	7.85494
315.269	2805	2686	2557	2682.67	124.034	4.62352
316.173	2493	3647	3732	3290.67	692.106	21.0324
316.823	18200	18160	16910	17756.7	733.508	4.13089
316.867	7963	5519	8827	7436.33	1715.74	23.0723
316.904	4828	5292	6827	5649	1046.23	18.5205
316.997	6575	4107	2976	4552.67	1840.43	40.4252
317.074	2259	3273	3193	2908.33	563.76	19.3843
317.114	6175	3564	5187	4975.33	1318.31	26.4969
317.18	3843	3291	3982	3705.33	365.492	9.86394
317.226	3036	3508	4127	3557	547.148	15.3823
318.82	8212	7767	9080	8353	667.76	7.99425
318.853	9296	9599	13880	10925	2563.59	23.4653
318.95	8831	6579	8287	7899	1175.07	14.8762
319.146	10360	8600	9396	9452	881.335	9.32433
319.209	4120	3808	4426	4118	309.005	7.50376
320.124	31380	35190	39560	35376.7	4093.19	11.5703
320.847	7180	9328	10520	9009.33	1692.65	18.7877
320.891	3826	2524	3190	3180	651.058	20.4735
320.938	10740	10790	6011	9180.33	2744.84	29.8991
321.057	5475	3331	4231	4345.67	1076.59	24.7739
321.126	9789	11240	12440	11156.3	1327.48	11.8989
321.226	20770	20810	22200	21260	814.31	3.83024
322.119	4080	6004	3401	4495	1350.21	30.0381
322.227	4001	4796	3985	4260.67	463.681	10.8828
322.873	13860	14570	15950	14793.3	1062.75	7.18397
322.92	8033	6840	6614	7162.33	762.44	10.6451
323.024	4366	5103	4491	4653.33	394.406	8.47578
323.123	38990	38250	38110	38450	472.864	1.22981
323.171	6532	4865	4079	5158.67	1252.59	24.2813
323.236	3377	4924	3467	3922.67	868.347	22.1366
324.127	9136	6704	6313	7384.33	1529.53	20.7132
324.87	11380	11740	12740	11953.3	704.651	5.89502
324.962	13550	10970	8809	11109.7	2373.58	21.365
325.05	2800	2423	3816	3013	720.513	23.9135
325.119	14530	17210	19070	16936.7	2282.31	13.4755
325.221	7197	6073	6164	6478	624.332	9.63773
326.12	4490	4621	3015	4042	891.817	22.0637
326.852	3294	4681	3995	3990	693.514	17.3813
326.96	8784	6180	5888	6950.67	1594.41	22.939
327.023	4090	3911	4776	4259	456.593	10.7207
327.235	2826	2645	2849	2773.33	111.733	4.02885
328.903	7786	7605	6935	7442	448.305	6.02398
328.961	4546	3930	2885	3787	839.683	22.1728
329.125	4352	3531	4713	4198.67	605.735	14.4268
329.192	4096	5608	4208	4637.33	842.485	18.1674
329.248	8136	7741	7164	7680.33	488.832	6.36472
330.887	21140	18130	23210	20826.7	2554.45	12.2653
330.968	8212	7262	4664	6712.67	1836.68	27.3614
331.208	4478	2268	2829	3191.67	1148.77	35.9928
332.828	4502	5507	7206	5738.33	1366.76	23.8181
332.869	5077	3756	4488	4440.33	661.789	14.904
332.906	4470	5947	2509	4308.67	1724.67	40.0279
332.974	12140	10350	9790	10760	1227.48	11.4078
333.142	15030	13310	15810	14716.7	1279.11	8.6916
333.224	5182	5059	4831	5024	178.098	3.54495
334.149	2880	3511	2982	3124.33	338.725	10.8415
334.825	8051	6486	7907	7481.33	864.986	11.5619
334.872	3360	5189	7392	5313.67	2018.89	37.9943
334.914	14570	8108	9404	10694	3418.69	31.9683
334.998	4068	2843	3720	3543.67	631.25	17.8135
335.076	5463	3063	2937	3821	1423.41	37.2523
335.139	7074	8238	8541	7951	774.467	9.7405
335.201	3598	3335	2441	3124.67	606.5	19.4101
335.24	2982	3143	4443	3522.67	801.087	22.7409
336.818	2975	4246	3846	3689	649.882	17.6168
336.897	15290	9694	12990	12658	2812.73	22.221
337.22	3972	3767	3482	3740.33	246.086	6.57925
338.135	4432	3979	3842	4084.33	308.782	7.56016
338.853	6238	7439	9094	7590.33	1434	18.8925
339.134	3583	4068	4154	3935	307.859	7.8236
340.845	14080	15220	17660	15653.3	1828.92	11.6839
341.129	7004	7205	9188	7799	1207.1	15.4776
342.841	9839	8941	8216	8998.67	813.035	9.03506
342.93	13780	10960	8952	11230.7	2425.35	21.5958
342.974	3966	3441	2334	3247	833.116	25.658
343.152	3030	4386	3303	3573	717.188	20.0724
344.866	9582	9700	11180	10154	890.499	8.76993
344.927	8760	7204	5334	7099.33	1715.4	24.1628
345.108	5666	3041	2987	3898	1531.37	39.2861
345.152	3686	2705	2118	2836.33	792.207	27.9307
345.19	2866	3765	3111	3247.33	464.748	14.3117
346.864	10590	11750	11220	11186.7	580.718	5.19116
347.204	3095	3238	2718	3017	268.632	8.90393
348.804	2253	3447	2778	2826	598.445	21.1764
348.976	5849	5923	4884	5552	579.687	10.441
349.123	4474	2211	2424	3036.33	1249.6	41.155
349.217	3847	4028	3141	3672	468.68	12.7636
350.798	5953	7674	7873	7166.67	1055.77	14.7316
350.95	4493	2693	4486	3890.67	1037.22	26.6591
351.154	12080	14270	12630	12993.3	1139.31	8.76844
351.204	7246	5731	5069	6015.33	1116	18.5527
352.164	4721	3149	6617	4829	1736.52	35.9603
352.793	6037	6250	6199	6162	111.216	1.80487
352.879	17080	16300	16870	16750	403.609	2.4096
352.956	4559	4451	3054	4021.33	839.474	20.8755
353.016	7552	5320	6863	6578.33	1142.91	17.3738
353.081	2115	3061	2695	2623.67	477.017	18.1813
353.153	5982	7573	7418	6991	877.25	12.5483
353.217	4511	5507	3140	4386	1188.44	27.0962
354.824	6214	5305	5262	5593.67	537.654	9.61184
354.88	9341	7440	8301	8360.67	951.904	11.3855
355.008	4112	3952	5673	4579	950.803	20.7644
355.056	3348	2326	4597	3423.67	1137.39	33.2214
355.176	7454	8839	7826	8039.67	716.796	8.91574
356.818	7942	7429	10510	8627	1650.78	19.135
357.039	6325	2488	2826	3879.67	2124.45	54.7587
358.813	3340	5143	5820	4767.67	1281.9	26.8873
358.872	10250	10720	11430	10800	594.054	5.5005
359.127	4279	2828	2635	3247.33	898.646	27.6733
360.841	8112	7239	10920	8757	1923.4	21.9641
360.926	6370	5357	2729	4818.67	1879.25	38.9993
360.97	2936	3058	2894	2962.67	85.19	2.87545
361.12	3098	3695	2222	3005	740.891	24.6553
362.834	11750	11880	13050	12226.7	715.984	5.85592
362.914	5063	9184	5821	6689.33	2193.44	32.7901
363.023	2741	2655	2881	2759	114.07	4.13447
363.114	3522	3403	3646	3523.67	121.509	3.44836
364.116	13240	16500	16720	15486.7	1948.78	12.5836
364.832	8360	8793	8556	8569.67	216.823	2.53012
364.878	8465	10550	9036	9350.33	1077.46	11.5232
365.011	5767	3634	4072	4491	1126.54	25.0844
365.118	4982	5103	6926	5670.33	1089.12	19.2074
366.852	14990	13600	15110	14566.7	839.305	5.76182
368.854	7750	7701	8731	8060.67	581.042	7.20837
368.944	8975	7883	6867	7908.33	1054.23	13.3306
369.073	3434	2915	3462	3270.33	308.046	9.41941
370.884	11920	12730	13540	12730	810	6.36292
370.964	2759	4470	3400	3543	864.417	24.3979
371.031	10820	8110	4861	7930.33	2983.56	37.6221
372.79	4779	5223	6108	5370	676.585	12.5993
372.869	9517	7611	8083	8403.67	992.638	11.812
372.971	4911	6190	4724	5275	797.91	15.1263
373.141	6710	7577	6031	6772.67	774.903	11.4416
374.785	4464	5241	6319	5341.33	931.561	17.4406
374.831	3235	4913	6437	4861.67	1601.62	32.9438
374.869	3801	5129	4624	4518	670.316	14.8366
374.999	7284	4541	6318	6047.67	1391.34	23.0062
375.137	3513	4755	3606	3958	691.787	17.4782
376.818	6445	4630	7216	6097	1327.66	21.7756
377.002	7526	4703	5307	5845.33	1486.5	25.4306
377.189	11830	9481	10430	10580.3	1181.69	11.1688
378.195	3844	3063	4287	3731.33	619.729	16.6088
378.807	5664	6440	5039	5714.33	701.855	12.2824
378.864	5686	8027	7344	7019	1203.86	17.1515
379.192	3675	3970	3695	3780	164.848	4.36107
380.839	9576	13160	17210	13315.3	3819.37	28.684
381.085	3585	5840	2839	4088	1562.45	38.2205
382.834	8769	11900	11200	10623	1643.32	15.4694
382.924	8613	5522	6063	6732.67	1650.73	24.5182
383.087	4995	5271	5331	5199	179.198	3.44678
384.82	3453	3279	4483	3738.33	650.742	17.4073
384.92	7922	9279	6211	7804	1537.4	19.7002
385.196	5064	6182	5632	5626	559.024	9.93644
386.098	13610	14780	14100	14163.3	587.566	4.1485
386.21	2888	2521	3794	3067.67	655.242	21.3596
386.859	8257	6709	8880	7948.67	1117.86	14.0635
386.918	5969	4441	3838	4749.33	1098.45	23.1285
387.103	6308	5928	3797	5344.33	1353.43	25.3246
388.849	12740	12750	12340	12610	233.88	1.85472
388.933	4435	4634	3835	4301.33	415.933	9.66986
390.846	6990	7547	8879	7805.33	970.635	12.4355
390.936	9130	9014	6494	8212.67	1489.54	18.1371
391.008	3885	4983	3059	3975.67	965.199	24.2777
391.1	2416	2540	2622	2526	103.711	4.10575
392.785	5402	4776	7172	5783.33	1242.68	21.4873
392.872	7798	6967	7830	7531.67	489.277	6.49627
392.935	3966	3833	2449	3416	840.083	24.5926
394.781	3286	2573	3600	3153	526.259	16.6908
395.131	3549	3245	6244	4346	1650.73	37.9827
396.146	4837	5045	6366	5416	829.271	15.3115
396.812	5576	5676	8162	6471.33	1465.01	22.6385
396.864	3821	3215	3478	3504.67	303.879	8.67069
398.807	10770	9880	9480	10043.3	660.328	6.57479
398.875	3655	5691	3370	4238.67	1265.8	29.8633
400.802	4957	5112	6095	5388	617.165	11.4544
400.89	10690	7481	7347	8506	1892.59	22.25
402.829	10980	10320	15410	12236.7	2767.93	22.62
402.888	5678	4228	4172	4692.67	853.783	18.194
403.209	19640	20650	20440	20243.3	532.948	2.63271
404.211	5546	5207	5870	5541	331.528	5.98318
404.828	8901	10600	10750	10083.7	1026.96	10.1844
404.878	3739	2870	3709	3439.33	493.285	14.3425
405.162	3931	3160	3664	3585	391.524	10.9212
406.852	6091	9695	5702	7162.67	2201.67	30.7382
406.926	3519	3728	5357	4201.33	1006.28	23.9514
406.996	6618	5104	3698	5140	1460.33	28.4111
408.083	3663	3422	4089	3724.67	337.749	9.0679
408.932	6573	6197	5636	6135.33	471.534	7.68555
409.185	8818	6086	4904	6602.67	2007.5	30.4044
410.198	2333	2315	2065	2237.67	149.804	6.69467
410.841	8898	9435	7029	8454	1262.96	14.9392
411.022	3217	4555	3972	3914.67	670.84	17.1366
411.12	3364	4615	3345	3774.67	727.812	19.2815
412.781	4483	4157	4532	4390.67	203.839	4.64255
412.837	3774	6351	8008	6044.33	2133.59	35.2991
413.135	4184	3771	4161	4038.67	232.091	5.74673
414.783	8173	8711	8671	8518.33	299.735	3.51871
415.133	3181	2534	3808	3174.33	637.026	20.068
416.778	6730	6449	5214	6131	806.478	13.1541
417.124	2090	3385	4852	3442.33	1381.89	40.1441
417.249	2942	3986	4279	3735.67	702.775	18.8126
418.801	6052	6249	7818	6706.33	967.757	14.4305
420.798	7871	8928	10370	9056.33	1254.43	13.8514
421.075	3642	2773	2494	2969.67	598.736	20.1617
421.145	4788	3951	5623	4787.33	836	17.4628
422.077	17070	17990	18830	17963.3	880.303	4.90055
422.794	5855	6919	6296	6356.67	534.588	8.40988
422.836	4211	6490	5901	5534	1182.99	21.3769
422.978	5661	4238	2583	4160.67	1540.46	37.0243
423.082	8141	9954	9220	9105	911.954	10.016
424.075	8169	8040	10290	8833	1263.45	14.3037
424.824	7800	2121	11470	7130.33	4710.34	66.0606
425.085	5280	6925	5712	5972.33	852.84	14.2798
426.09	3555	4333	4907	4265	678.56	15.91
426.812	6446	9115	5764	7108.33	1770.96	24.9139
427.093	2320	4311	3398	3343	996.639	29.8127
428.841	7024	5221	6892	6379	1005.03	15.7552
428.993	8490	5645	4415	6183.33	2090.16	33.8031
429.089	5491	5831	3493	4938.33	1263.19	25.5792
430.066	2886	2350	3842	3026	755.788	24.9765
430.751	3151	4848	4317	4105.33	868.075	21.1451
430.835	9059	6425	7685	7723	1317.41	17.0583
430.927	7708	4122	3731	5187	2191.99	42.2592
431.102	4354	4412	4250	4338.67	82.0813	1.89185
431.181	2786	2416	3528	2910	566.276	19.4596
431.251	3910	2160	2521	2863.67	923.954	32.2647
432.748	4103	4136	5082	4440.33	555.945	12.5203
435.134	4905	4018	4034	4319	507.554	11.7517
436.771	4633	5405	5100	5046	388.823	7.70556
436.856	8381	9297	6497	8058.33	1427.62	17.716
437.22	4494	2707	3153	3451.33	930.104	26.9491
440.793	8156	7427	8257	7946.67	452.869	5.69885
440.888	4622	3399	4381	4134	647.834	15.6709
441.039	3041	3514	3453	3336	257.292	7.71258
441.143	3757	3469	3009	3411.67	377.282	11.0586
442.784	2876	4208	4797	3960.33	984.157	24.8503
444.061	8235	7451	7866	7850.67	392.225	4.99607
444.824	3004	5575	6006	4861.67	1623.16	33.3868
445.064	3950	5245	3553	4249.33	884.826	20.8227
446.058	3544	4491	3412	3815.67	588.568	15.425
446.813	8378	7519	9837	8578	1171.87	13.6614
447.157	21210	21470	22450	21710	653.911	3.01203
448.162	5665	6648	5088	5800.33	788.756	13.5985
448.806	6291	5328	7758	6459	1223.68	18.9453
449.071	2538	2570	2642	2583.33	53.2666	2.06193
449.173	293800	291900	288800	291500	2523.89	0.865827
450.176	65170	60950	64270	63463.3	2222.64	3.50224
450.748	4573	5889	5550	5337.33	683.289	12.8021
450.837	4672	4623	5003	4766	206.705	4.33708
450.909	6136	4110	3427	4557.67	1408.89	30.9126
451.178	15540	12890	11880	13436.7	1890.25	14.0678
452.18	3260	2685	3346	3097	359.384	11.6043
452.745	4015	4014	4471	4166.67	263.561	6.32546
452.829	5339	5425	7800	6188	1396.7	22.571
452.914	2977	4550	2893	3473.33	933.366	26.8723
454.944	4386	4757	2285	3809.33	1333.08	34.9951
456.769	6557	8273	7075	7301.67	880.169	12.0544
457.118	4103	3407	3209	3573	469.549	13.1416
458.765	5884	7248	7319	6817	808.781	11.8642
458.85	6593	5416	4310	5439.67	1141.68	20.9881
459.19	4135	5248	4650	4677.67	557.016	11.908
462.789	8445	7108	8404	7985.67	760.358	9.52153
464.79	4840	8152	5661	6217.67	1724.74	27.7394
465.169	4547	4863	4802	4737.33	167.632	3.53852
466.044	3925	2696	3971	3530.67	723.208	20.4836
466.805	7118	7145	7241	7168	64.6452	0.901858
467.054	2424	2548	5399	3457	1682.96	48.6828
467.187	4120	4490	6464	5024.67	1260.15	25.0793
468.805	7161	7880	7357	7466	371.687	4.97839
468.878	3735	4006	3190	3643.67	415.596	11.406
468.988	3811	3229	2856	3298.67	481.297	14.5906
470.737	4910	3810	4584	4434.67	565	12.7405
470.801	5237	2802	4399	4146	1237.06	29.8374
470.852	3888	3531	4573	3997.33	529.534	13.2472
471.154	9888	10110	9538	9845.33	288.377	2.92907
472.162	2772	2721	3228	2907	279.161	9.60307
472.744	4473	6743	7370	6195.33	1524.17	24.602
472.819	4455	5437	5821	5237.67	704.478	13.4502
474.74	5795	5419	7051	6088.33	854.628	14.0371
474.917	7660	3690	2937	4762.33	2537.54	53.2835
476.99	4119	3298	2933	3450	607.435	17.6068
478.76	7794	7845	8045	7894.67	132.666	1.68045
478.829	5022	5711	5789	5507.33	422.116	7.66463
479.103	3621	3297	3005	3307.67	308.138	9.31589
480.038	4672	5225	5118	5005	293.307	5.86028
480.757	9460	6040	7795	7765	1710.2	22.0244
481.036	4175	4167	3845	4062.33	188.259	4.63425
482.035	3751	3230	5694	4225	1298.59	30.7358
482.88	5184	4949	2645	4259.33	1402.98	32.939
484.067	4581	3206	2846	3544.33	915.646	25.8341
484.775	5226	2107	7286	4873	2607.48	53.5088
485.307	4890	2977	2628	3498.33	1217.79	34.8105
486.811	5333	4071	8829	6077.67	2464.86	40.556
486.964	2066	3545	3738	3116.33	914.72	29.3524
487.05	3521	3307	4876	3901.33	850.841	21.809
488.715	3490	3039	4224	3584.33	598.106	16.6867
488.799	7297	7319	8984	7866.67	967.702	12.3013
489.166	6526	6848	6825	6733	179.636	2.66799
490.711	3014	3831	3705	3516.67	439.857	12.5078
491.067	2907	4025	4384	3772	770.317	20.422
492.72	5170	3128	4307	4201.67	1025.07	24.3967
492.831	3627	3859	3101	3529	388.386	11.0056
494.724	5197	5733	4381	5103.67	680.815	13.3397
494.817	6169	6105	3362	5212	1602.47	30.7457
496.905	3012	3450	2834	3098.67	317.013	10.2306
498.756	5781	6982	6386	6383	600.506	9.40789
498.844	4034	2852	4362	3749.33	794.23	21.1832
499.007	2719	4221	3892	3610.67	789.533	21.8667
499.11	2533	5710	2527	3590	1835.98	51.1414
502.021	4713	4435	4190	4446	261.673	5.88559
502.786	5472	6807	4569	5616	1125.93	20.0486
502.847	4925	2696	2850	3490.33	1244.84	35.6654
504.02	3175	4362	3973	3836.67	605.13	15.7723
504.776	5731	6285	6821	6279	545.025	8.68012
506.052	4228	5031	3376	4211.67	827.621	19.6507
506.771	4870	6616	5416	5634	893.181	15.8534
507.053	2782	3720	3854	3452	584.092	16.9204
507.133	8828	7984	8036	8282.67	472.988	5.71057
508.142	4677	5062	3597	4445.33	759.479	17.0849
509.134	5590	4154	4598	4780.67	735.221	15.379
510.885	4264	4525	2355	3714.67	1184.72	31.8929
511.153	2406	3880	5965	4083.67	1788.22	43.7896
514.052	2454	2428	3721	2867.67	739.123	25.7744
514.73	4076	7720	5260	5685.33	1858.86	32.6957
514.806	3996	2491	3223	3236.67	752.593	23.2521
516.728	5228	5614	7072	5971.33	972.548	16.2869
516.806	5500	3733	6426	5219.67	1368.21	26.2126
517.167	3376	2090	3770	3078.67	878.581	28.5377
520.749	7626	6060	8479	7388.33	1226.89	16.6057
522.746	3543	6224	4689	4818.67	1345.2	27.9163
526.757	5925	5430	6727	6027.33	654.528	10.8593
528.039	3077	3185	4884	3715.33	1013.53	27.2798
529.115	3903	4622	3030	3851.67	797.24	20.6986
530.126	3109	3138	2219	2822	522.415	18.5122
530.704	4384	3649	6029	4687.33	1218.65	25.9988
530.778	3780	4039	5446	4421.67	896.501	20.2752
532.704	5000	6413	5234	5549	757.338	13.6482
536.719	6087	6598	6008	6231	320.276	5.14005
537.078	3256	2410	2300	2655.33	523.092	19.6997
538.004	2268	3500	3098	2955.33	628.269	21.2588
538.721	7578	7028	5897	6834.33	857.071	12.5407
538.79	6279	5421	5429	5709.67	493.073	8.63576
538.996	2850	5051	3726	3875.67	1108.11	28.5914
539.995	3593	2873	3323	3263	363.731	11.1471
540.726	8371	5945	7073	7129.67	1213.99	17.0273
542.738	6922	4963	6546	6143.67	1039.63	16.9219
544.918	3110	3226	3223	3186.33	66.1236	2.07523
546.757	5559	5590	5751	5633.33	103.074	1.82972
547.022	3958	2125	3499	3194	953.803	29.8623
550.026	4995	5148	4628	4923.67	267.238	5.42763
550.677	3918	5108	3958	4328	675.796	15.6145
552.787	5785	4820	2169	4258	1872.36	43.9729
558.711	5189	3505	4986	4560	919.277	20.1596
559.987	2882	2572	2386	2613.33	250.57	9.58814
563.728	3776	2263	2410	2816.33	834.339	29.625
564.726	3926	7668	6386	5993.33	1901.65	31.7295
566.756	4169	5036	5303	4836	592.865	12.2594
568.754	6258	5662	5877	5932.33	301.828	5.08785
572.017	2115	2143	2999	2419	502.49	20.7726
574.688	4771	4643	3937	4450.33	449.143	10.0923
576.703	8270	2210	5987	5489	3060.54	55.7577
577.127	3075	2686	2506	2755.67	290.827	10.5538
578.712	6621	7016	7190	6942.33	291.565	4.19982
587.086	3242	2909	3221	3124	186.491	5.96963
591.116	4678	2971	3011	3553.33	974.195	27.4164
593.194	3253	3940	3147	3446.67	430.514	12.4907
594.683	4971	5640	5429	5346.67	342.015	6.39679
594.766	6226	6150	5601	5992.33	341.028	5.69108
596.679	4645	5378	5279	5100.67	397.711	7.79724
598.684	4059	6163	5557	5259.67	1083.06	20.5917
614.679	3256	3793	5970	4339.67	1437.21	33.1181
616.679	5025	4740	4745	4836.67	163.121	3.37258
616.766	5037	4912	2380	4109.67	1499.24	36.4808
622.694	6335	3347	6641	5441	1819.9	33.4479
626.795	2233	3437	2829	2833	602.01	21.2499
638.669	3861	5564	5102	4842.33	880.694	18.1874
642.678	7111	5367	4024	5500.67	1547.83	28.139
656.65	3050	4511	4399	3986.67	813.108	20.3957
678.662	3991	3589	6346	4642	1489.33	32.0839
680.654	5824	4349	6897	5690	1279.27	22.4829
680.846	3650	3335	2024	3003	862.344	28.7161
698.63	3124	5476	5743	4781	1441.2	30.1443
700.647	4036	6339	5690	5355	1187.49	22.1753
718.623	3758	4012	2927	3565.67	567.495	15.9155

## Sheet: Figure 5d
	Emitter 1	Emitter 2	Emitter 3
m/z	Intensity	Intensity	Intensity	Average	SD	RSD (%)	Median RSD
59.0166	5253	3825	4420	4499.33	717.298	15.9423	17.2473
71.0172	3676	2467	3068	3070.33	604.503	19.6885
71.0538	6121	4580	3782	4827.67	1189.01	24.629
72.9963	4826	4540	3081	4149	935.904	22.5573
73.0328	6058	4837	5355	5416.67	612.831	11.3138
75.0121	5563	4362	3105	4343.33	1229.11	28.2987
76.9732	12360	9735	9005	10366.7	1764.44	17.0203
77.0431	206500	162200	154500	174400	28064.7	16.0922
78.0466	15230	11920	10620	12590	2376.91	18.8793
78.9629	3961	4350	4569	4293.33	307.936	7.17241
79.9607	14730	11730	12280	12913.3	1597.13	12.3681
80.9718	7097	5415	4647	5719.67	1253.09	21.9085
82.9578	20770	19510	18630	19636.7	1075.61	5.47755
83.0537	14040	9619	8176	10611.7	3055.43	28.7931
84.9551	9564	9474	9771	9603	152.292	1.58588
85.0329	4316	2815	2550	3227	952.364	29.5124
87.0126	6459	5278	4336	5357.67	1063.74	19.8545
87.0488	6538	5586	4839	5654.33	851.559	15.0603
89.0283	20340	15400	15600	17113.3	2796.16	16.3391
92.9322	178400	188800	210600	192600	16432.9	8.53214
93.0384	24400	18940	19540	20960	2994.19	14.2853
94.9293	113400	126200	144500	128033	15630.8	12.2084
94.9848	35660	28020	28420	30700	4300.14	14.007
95.9565	9433	6589	7591	7871	1442.53	18.3271
96.9265	19980	20270	24590	21613.3	2581.94	11.9461
96.9645	202600	169300	168500	180133	19460.8	10.8036
97.0346	4281	4313	3924	4172.67	215.945	5.17523
97.0701	4824	4461	4155	4480	334.904	7.47555
98.9535	2407000	2223000	2242000	2.29067e+06	101195	4.41769
98.9818	3183	2912	2726	2940.33	229.814	7.81591
99.0097	8659	9222	6688	8189.67	1330.6	16.2473
99.0376	52700	50680	52220	51866.7	1055.34	2.03471
99.085	5074	4823	5666	5187.67	432.842	8.34368
99.9584	4094	4638	4067	4266.33	322.156	7.55112
100.951	970500	912500	912900	931967	33371.4	3.58076
101.032	15140	13390	12750	13760	1237.21	8.99139
101.065	20230	21640	13780	18550	4190.67	22.5912
102.957	12640	11520	12190	12116.7	563.59	4.65136
107.055	5203	4450	3570	4407.67	817.323	18.5432
108.026	40500	36500	34530	37176.7	3041.98	8.18249
109.032	5556	4971	4428	4985	564.13	11.3166
110.977	5464	3835	3396	4231.67	1089.57	25.748
111.015	2516	2890	2774	2726.67	191.44	7.02103
111.05	4811	5177	4308	4765.33	436.296	9.15563
111.086	7812	7044	6092	6982.67	861.639	12.3397
112.046	4240	3086	2753	3359.67	780.36	23.2273
113.03	4945	5320	4138	4801	604.014	12.581
113.066	5494	5765	4954	5404.33	412.868	7.63958
113.102	4790	3567	2892	3749.67	962.095	25.6581
115.009	4750	3967	3864	4193.67	484.543	11.5542
115.045	38340	30490	24620	31150	6883.77	22.0988
115.082	136800	126400	101000	121400	18416.3	15.1699
116.085	9228	9355	9071	9218	142.264	1.54333
116.969	10240	8142	8710	9030.67	1085.14	12.0161
117.025	19620	13380	13890	15630	3464.84	22.1679
117.061	5599	5048	3702	4783	975.869	20.4029
118.034	3486	3493	2397	3125.33	630.765	20.1823
118.947	119000	91570	90840	100470	16051.6	15.9765
119.04	8344	6769	4256	6456.33	2061.86	31.9354
119.056	2506	3156	2482	2714.67	382.394	14.0862
119.952	4431	4681	4343	4485	175.351	3.90972
120.051	5433	3644	4213	4430	914.028	20.6327
120.945	8192	6101	7528	7273.67	1068.45	14.6893
121.035	1400000	1137000	1071000	1.20267e+06	174053	14.4722
121.07	3626	3647	2290	3187.67	777.473	24.39
121.128	16690	12610	11090	13463.3	2895.88	21.5094
122.038	118400	98540	87730	101557	15555.9	15.3175
122.975	6284	3547	5811	5214	1462.91	28.0573
123.014	9234	7299	7014	7849	1207.88	15.389
123.042	16290	13100	11690	13693.3	2356.7	17.2106
123.087	5419	3965	3789	4391	894.613	20.3738
125.034	4803	3314	2053	3390	1376.57	40.6069
125.066	5669	6632	4695	5665.33	968.505	17.0953
125.103	19540	15050	14570	16386.7	2741.39	16.7294
126.911	37680	39810	42470	39986.7	2399.88	6.00171
127.01	3886	4773	2522	3727	1133.89	30.4237
127.046	9671	7737	7633	8347	1147.8	13.751
127.082	20440	15610	15420	17156.7	2845.04	16.5827
127.119	30310	27710	23940	27320	3202.86	11.7235
128.042	5394	6745	6912	6350.33	832.408	13.1081
128.121	3134	2310	2925	2789.67	428.346	15.3547
129.02	11760	11910	10420	11363.3	820.386	7.21959
129.061	19290	16990	13190	16490	3080.58	18.6815
129.098	130700	93970	89060	104577	22756.3	21.7604
129.134	4581	3927	2266	3591.33	1193.44	33.2312
130.101	11400	9131	8496	9675.67	1526.7	15.7787
130.959	2627	2884	3712	3074.33	566.989	18.4427
131.006	8757	6877	7584	7739.33	949.577	12.2695
131.042	9578	9620	8363	9187	713.914	7.77091
131.077	19940	13100	13280	15440	3898.15	25.2471
132.974	5209	3305	4000	4171.33	963.494	23.098
133.022	3959	3914	3503	3792	251.291	6.62686
133.055	6365	3610	3668	4547.67	1574.12	34.6139
134.922	4653	4949	4502	4701.33	227.386	4.83663
134.977	7904	5518	5156	6192.67	1493.07	24.1103
135.051	11740	10450	7497	9895.67	2175.14	21.9807
136.023	5968	7516	5088	6190.67	1229.22	19.856
136.05	4033	3716	2801	3516.67	639.731	18.1914
136.944	6581	5379	3334	5098	1641.64	32.2016
136.995	5284	4696	3100	4360	1130.1	25.9198
137.031	29140	26310	23660	26370	2740.49	10.3925
137.067	3444	3564	3115	3374.33	232.466	6.88924
137.104	2578	3440	2769	2929	452.726	15.4567
138.026	609700	519200	478500	535800	67156.8	12.5339
138.95	7970	7658	5454	7027.33	1371.45	19.5159
139.007	18930	15570	11960	15486.7	3485.75	22.5081
139.029	46210	41350	37610	41723.3	4312.14	10.3351
139.083	5684	6570	5834	6029.33	474.2	7.86488
139.119	9474	5999	4975	6816	2358.15	34.5973
140.032	7838	5826	4292	5985.33	1778.36	29.712
140.946	4298	3139	3053	3496.67	695.306	19.8848
140.993	3135	3701	3209	3348.33	307.651	9.18819
141.061	4597	4849	3815	4420.33	539.164	12.1974
141.098	21520	20900	18640	20353.3	1515.83	7.44756
141.135	18340	13220	10450	14003.3	4002.9	28.5854
142.102	3442	3980	2446	3289.33	778.312	23.6617
142.987	9372	6311	6178	7287	1806.89	24.796
143.042	8548	8258	6828	7878	920.815	11.6884
143.078	24020	18990	17930	20313.3	3253.53	16.0167
143.115	1011000	672200	549400	744200	239075	32.125
144.076	3334	4971	3114	3806.33	1014.61	26.6559
144.118	87110	58390	48380	64626.7	20104.1	31.1081
145.057	35500	31100	28660	31753.3	3466.49	10.9169
145.094	26190	15570	17030	19596.7	5756.47	29.3747
145.12	8358	5480	4552	6130	1984.51	32.3738
146.062	4693	5560	3467	4573.33	1051.62	22.9946
146.99	24470	20200	20760	21810	2320.58	10.64
147.037	6308	6732	6811	6617	270.501	4.08798
147.073	12910	7371	9882	10054.3	2773.52	27.5853
148.046	2667	2945	2487	2699.67	230.741	8.54701
148.987	8429	7695	9281	8468.33	793.731	9.37293
149.017	39750	39070	38800	39206.7	489.524	1.24857
149.067	8092	9485	7204	8260.33	1149.78	13.9193
150.019	9725	7816	7158	8233	1333.34	16.195
150.064	6797	5361	4968	5708.67	962.79	16.8654
150.894	8457	9971	13240	10556	2444.57	23.1581
150.97	6366	3955	4322	4881	1299.07	26.6149
151.014	8612	7767	7476	7951.67	590.085	7.4209
151.047	31840	24620	22960	26473.3	4721.2	17.8338
151.083	6370	5128	6203	5900.33	674.052	11.424
151.12	5238	4121	4352	4570.33	589.639	12.9014
152.043	22150	18640	15530	18773.3	3312.01	17.6421
152.891	8244	9152	13930	10442	3054.62	29.2532
152.925	6695	11940	5528	8054.33	3415.3	42.4033
152.947	13910	11940	15230	13693.3	1655.67	12.091
153.036	28780	19380	18120	22093.3	5824.99	26.3654
153.063	4101	2932	2211	3081.33	953.808	30.9544
153.099	9249	7725	7998	8324	812.62	9.76237
153.136	3532	2566	2016	2704.67	767.454	28.3752
154.022	6412	3592	5094	5032.67	1411	28.0368
154.07	11640	8547	7709	9298.67	2070.49	22.2666
154.887	2739	4020	4625	3794.67	962.98	25.3772
154.921	3755	4207	5066	4342.67	665.946	15.335
154.954	56680	41890	43650	47406.7	8079.01	17.0419
155.008	7965	7693	3663	6440.33	2409.08	37.4062
155.044	3390	3243	3058	3230.33	166.362	5.15
155.078	11100	11920	10550	11190	689.42	6.16104
155.115	22020	21740	17740	20500	2394.33	11.6796
155.151	7097	7945	5133	6725	1442.44	21.4489
155.954	5451	4363	3378	4397.33	1036.93	23.5808
156.118	2265	3979	2197	2813.67	1009.78	35.8884
156.918	4171	3870	5276	4439	740.322	16.6777
156.959	18350	15490	14940	16260	1830.76	11.2593
157.002	13810	24300	14330	17480	5912.01	33.8216
157.058	6686	6239	5192	6039	766.817	12.6978
157.094	37000	33470	26780	32416.7	5190.78	16.0127
157.131	865600	815200	640800	773867	117962	15.2432
157.237	5241	5612	2792	4548.33	1532.3	33.6892
158.094	6556	5520	3511	5195.67	1548.19	29.7978
158.134	82960	81040	63590	75863.3	10672.3	14.0678
158.942	56510	45420	45910	49280	6266.16	12.7154
158.991	7920	8857	7733	8170	602.262	7.37162
159.033	4845	4685	3500	4343.33	734.716	16.916
159.074	22640	17660	17930	19410	2800.52	14.4282
159.11	36520	28610	21490	28873.3	7518.46	26.0395
159.137	7923	6389	4692	6334.67	1616.19	25.5133
160.939	9551	10740	9315	9868.67	763.767	7.73931
161.03	12760	12670	10620	12016.7	1210.39	10.0726
161.056	8089	7023	7178	7430	575.949	7.75167
161.09	6018	4617	3847	4827.33	1100.68	22.8009
162.03	4115	3947	3950	4004	96.1405	2.40111
162.968	16900	14650	12540	14696.7	2180.37	14.8358
163.024	9964	25500	15450	16971.3	7878.94	46.425
163.05	6270	4489	4902	5220.33	932.198	17.8571
163.083	11480	11190	8308	10326	1753.64	16.9828
164.009	11680	5217	5343	7413.33	3695.58	49.8504
164.046	7439	6214	4388	6013.67	1535.33	25.5307
164.084	3816	4501	3445	3920.67	535.724	13.6641
164.963	4218	6456	5555	5409.67	1126.06	20.8156
165.026	11780	16750	11180	13236.7	3057.39	23.0979
165.048	46190	45390	41750	44443.3	2366.54	5.32486
165.099	5299	4472	4056	4609	632.723	13.728
166.023	48560	42900	32460	41306.7	8167.41	19.7726
166.054	9360	9850	8467	9225.67	701.218	7.60073
166.955	3131	2886	3262	3093	190.859	6.17066
167.041	51710	51180	42290	48393.3	5292.28	10.936
167.079	6941	5967	6055	6321	538.736	8.52295
167.116	14690	14650	13210	14183.3	843.169	5.94478
168.039	21520	17600	17140	18753.3	2407.02	12.8351
168.115	3622	2797	3220	3213	412.545	12.8399
168.845	12970	32480	18880	21443.3	10004.4	46.6551
168.918	3863	5113	2079	3685	1524.81	41.3789
169.026	9713	8132	5893	7912.67	1919.42	24.2576
169.06	5745	2437	4588	4256.67	1678.71	39.4371
169.095	26530	20170	18590	21763.3	4202.97	19.3121
169.131	23680	22050	19660	21796.7	2021.94	9.27636
170.027	4470	4118	4291	4293	176.009	4.0999
170.097	4339	2772	2735	3282	915.576	27.8969
170.133	4359	4181	3799	4113	286.126	6.95662
170.841	20110	51300	29370	33593.3	16018.2	47.6826
171.007	3362	3705	3681	3582.67	191.479	5.3446
171.075	21670	18000	17740	19136.7	2197.78	11.4846
171.111	59370	47750	45900	51006.7	7301.69	14.3152
171.147	590400	672700	520200	594433	76330	12.8408
171.989	4505	5201	9148	6284.67	2504.02	39.8433
172.049	7083	5460	5201	5914.67	1020.06	17.2463
172.11	11330	11090	9581	10667	948.128	8.88842
172.151	62110	76800	53270	64060	11885.6	18.5538
172.839	17470	40440	24690	27533.3	11746	42.661
172.966	30710	24830	23660	26400	3778.13	14.3111
173.005	9813	8343	6048	8068	1897.5	23.5189
173.048	10790	13890	10750	11810	1801.44	15.2535
173.09	42990	34720	32960	36890	5355.55	14.5176
173.127	75820	68930	60800	68516.7	7518.53	10.9733
173.156	4040	4106	3223	3789.67	491.856	12.9789
173.965	4192	2339	2677	3069.33	986.837	32.1515
174.093	5010	4009	2690	3903	1163.63	29.8136
174.13	7747	7104	6244	7031.67	754.106	10.7244
174.837	7739	19570	11590	12966.3	6034.39	46.5389
174.925	8594	9807	8121	8840.67	869.645	9.83687
174.964	6192	6686	5740	6206	473.155	7.62416
175.044	3576	5483	2510	3856.33	1506.19	39.0577
175.07	6345	7270	6618	6744.33	475.264	7.04687
175.105	14440	5908	10600	10316	4273.08	41.4219
176.005	3757	3457	4977	4063.67	805.067	19.8114
176.044	4147	3740	3415	3767.33	366.765	9.73539
176.91	35090	36320	41760	37723.3	3549.54	9.4094
176.938	14300	13930	11850	13360	1320.72	9.88563
176.995	4528	5862	3505	4631.67	1181.91	25.5181
177.026	4901	3500	3385	3928.67	844.026	21.4838
177.065	25460	36150	22530	28046.7	7168.98	25.5609
177.101	17220	16000	14850	16023.3	1185.17	7.39654
178.065	7054	8018	5319	6797	1367.73	20.1226
178.103	3779	2881	2172	2944	805.35	27.3556
178.907	16210	14080	16380	15556.7	1281.65	8.23861
178.94	3727	4805	3310	3947.33	771.47	19.5441
178.997	120000	105700	101200	108967	9816.48	9.0087
179.044	6176	4686	5527	5463	747.059	13.6749
179.077	8850	9216	7367	8477.67	979.119	11.5494
179.114	3202	3718	4050	3656.67	427.314	11.6859
180.001	8566	9112	9779	9152.33	607.505	6.63771
180.039	17590	25760	14100	19150	5984.49	31.2506
180.077	6479	5013	3837	5109.67	1323.65	25.9048
180.936	18550	19810	18640	19000	702.922	3.69959
180.994	38950	39130	35090	37723.3	2282.31	6.05012
181.029	5311	6838	4122	5423.67	1361.5	25.103
181.058	10660	4205	7015	7293.33	3236.49	44.376
181.081	18420	15120	15870	16470	1729.88	10.5032
181.133	5305	6332	4730	5455.67	811.558	14.8755
182.019	15250	10280	7907	11145.7	3747.26	33.6208
182.06	3560	4768	3527	3951.67	707.158	17.8952
182.09	3432	2727	3173	3110.67	356.609	11.4641
182.932	8139	9329	9593	9020.33	774.587	8.58712
183.014	179100	197100	166800	181000	15239.1	8.41939
183.076	6174	4312	5924	5470	1010.62	18.4756
183.111	29060	20680	20710	23483.3	4829.56	20.5659
183.148	13930	12700	12660	13096.7	721.965	5.51259
184.016	17280	17480	14830	16530	1475.64	8.92701
184.112	3792	2727	3825	3448	624.622	18.1155
185.017	4235	3542	7234	5003.67	1962.36	39.2184
185.091	34080	25780	24550	28136.7	5183.69	18.4233
185.127	36390	31130	29280	32266.7	3688.77	11.4321
185.164	173900	214300	185600	191267	20787.6	10.8684
186.073	14450	12900	11940	13096.7	1266.5	9.67043
186.123	29180	27720	26990	27963.3	1115.09	3.9877
186.167	21540	26490	22930	23653.3	2553.04	10.7936
186.887	4167	5949	4165	4760.33	1029.42	21.6249
186.935	8395	7585	6976	7652	711.869	9.30304
187.013	9151	8767	6345	8087.67	1521.36	18.8108
187.068	17790	14570	12420	14926.7	2702.71	18.1066
187.106	60000	47610	42270	49960	9095.61	18.2058
187.143	64230	63220	53030	60160	6195.38	10.2982
188.071	2768	3280	2999	3015.67	256.407	8.50248
188.11	7609	6243	7043	6965	686.332	9.85402
188.147	7366	6772	5157	6431.67	1143.15	17.7738
188.884	3350	5823	3680	4284.33	1342.7	31.3398
188.949	47240	40050	37620	41636.7	5002.42	12.0145
189.026	10060	6151	5675	7295.33	2406.07	32.981
189.085	12120	9280	11920	11106.7	1585.1	14.2716
189.122	10000	8948	8120	9022.67	942.221	10.4428
190.885	3762	6137	4118	4672.33	1280.87	27.4139
190.965	5320	15050	6355	8908.33	5343.96	59.9883
191.042	4032	4257	4589	4292.67	280.208	6.52759
191.083	19090	18400	19550	19013.3	578.821	3.04429
191.117	5474	5201	3730	4801.67	938.075	19.5364
192.042	3006	3344	2575	2975	385.436	12.9558
192.08	5110	4642	3605	4452.33	770.218	17.2992
192.884	3321	5359	4633	4437.67	1032.95	23.2768
192.965	2559	7406	3591	4518.67	2553.19	56.5032
193.026	12750	11040	11120	11636.7	965.004	8.29279
193.06	8985	9214	7366	8521.67	1007.37	11.8212
193.098	21850	14810	16850	17836.7	3622.23	20.3078
194.021	3560	2632	2086	2759.33	745.204	27.0067
194.056	8131	8115	6495	7580.33	939.96	12.4
194.095	4587	4839	4698	4708	126.297	2.68261
194.883	2452	2989	2238	2559.67	386.904	15.1154
194.949	13820	11100	9801	11573.7	2050.94	17.7208
194.994	7899	6730	6669	7099.33	693.203	9.76434
195.046	10220	8999	9873	9697.33	629.17	6.48807
195.077	18620	13190	12810	14873.3	3250.27	21.853
195.112	6861	7676	4917	6484.67	1417.48	21.8589
195.149	44430	41120	31110	38886.7	6935.16	17.8343
196.035	51910	41930	35020	42953.3	8491.37	19.7688
196.151	6677	5644	6032	6117.67	521.801	8.52941
196.929	31460	23720	22930	26036.7	4713.33	18.1026
196.97	2995	3712	6172	4293	1666.28	38.814
197.031	52470	52180	42420	49023.3	5720.49	11.6689
197.064	6380	5765	5995	6046.67	310.738	5.139
197.092	7998	6378	5848	6741.33	1120.1	16.6155
197.127	17150	16120	12270	15180	2572.22	16.9448
197.163	11550	8728	9033	9770.33	1548.76	15.8517
198.002	7548	7787	6006	7113.67	966.682	13.5891
198.029	10230	8528	5175	7977.67	2572.04	32.2405
198.902	31780	34520	40490	35596.7	4453.7	12.5116
198.964	9026	7774	8463	8421	627.056	7.44633
199.047	68080	66040	63270	65796.7	2414.21	3.66921
199.107	18630	14050	12900	15193.3	3031.28	19.9514
199.143	19490	24540	18920	20983.3	3093.32	14.7418
199.18	164200	175300	156900	165467	9265.17	5.59942
200.01	9132	6419	5596	7049	1850.27	26.2487
200.051	5030	7011	4533	5524.67	1310.97	23.7294
200.09	12700	11250	13530	12493.3	1153.96	9.23664
200.142	6267	6700	4518	5828.33	1155.25	19.8213
200.184	20400	25570	22000	22656.7	2646.82	11.6823
200.899	21710	24200	27680	24530	2998.65	12.2244
200.956	8504	7436	6202	7380.67	1152	15.6083
201.04	6509	7337	4543	6129.67	1435.11	23.4125
201.08	27450	24720	20760	24310	3363.79	13.8371
201.123	32210	28000	26940	29050	2787.49	9.59549
201.159	35820	33030	28330	32393.3	3785.37	11.6856
202.085	4137	3501	3099	3579	523.377	14.6236
202.125	5198	3325	4529	4350.67	949.149	21.8162
202.162	5565	3916	3901	4460.67	956.41	21.441
202.897	4065	3405	3826	3765.33	334.156	8.87454
202.925	3059	3603	2436	3032.67	583.945	19.2552
203.065	21870	17160	18110	19046.7	2490.79	13.0773
203.103	14430	7280	7744	9818	4000.84	40.7501
203.138	9030	9709	8987	9242	405.005	4.38222
204.923	7387	5979	4738	6034.67	1325.38	21.9627
204.983	3042	2152	2044	2412.67	547.687	22.7005
205.022	3249	5143	4388	4260	953.466	22.3818
205.06	4045	4045	2946	3678.67	634.508	17.2483
205.094	6636	6050	6040	6242	341.251	5.46701
205.13	5478	7094	4884	5818.67	1143.71	19.6558
205.169	5625	6169	4799	5531	689.82	12.4719
206.037	28600	26190	22090	25626.7	3291.36	12.8435
207.021	12930	16220	14560	14570	1645.02	11.2905
207.048	11560	10320	5844	9241.33	3006.79	32.5364
207.077	10860	10610	8741	10070.3	1158	11.4991
207.111	5380	6816	5729	5975	748.94	12.5346
207.148	5131	3863	3485	4159.67	862.17	20.7269
208.033	6863	7718	4675	6418.67	1569.41	24.4507
208.072	5079	6095	4636	5270	748.018	14.1939
208.111	7328	4913	3831	5357.33	1790.34	33.4185
208.856	3304	4510	7461	5091.67	2138.67	42.0034
208.931	14760	11590	13300	13216.7	1586.64	12.0049
209.014	3555	4450	3763	3922.67	468.376	11.9403
209.056	11650	7438	8686	9258	2163.47	23.3687
209.095	36950	31740	29660	32783.3	3755.32	11.455
209.13	4201	3867	3126	3731.33	550.191	14.7452
209.165	6112	5774	4628	5504.67	777.798	14.1298
210.052	8461	6152	4391	6334.67	2041.14	32.2217
210.092	6104	5180	5245	5509.67	515.733	9.36051
210.852	5551	5957	8619	6709	1666.52	24.84
210.929	3486	4308	4502	4098.67	539.379	13.1599
211.007	7628	7955	5973	7185.33	1062.57	14.788
211.044	33550	19900	20530	24660	7705.41	31.2466
211.074	5015	5750	3496	4753.67	1149.5	24.1813
211.107	15070	13340	13560	13990	941.754	6.73162
211.143	18830	13820	12590	15080	3305.31	21.9185
211.182	4232	5165	3946	4447.67	637.475	14.3328
212.048	4728	5450	4703	4960.33	424.248	8.55281
212.108	3745	3292	2603	3213.33	575.05	17.8957
212.851	2364	2945	4533	3280.67	1122.78	34.2243
212.973	4564	6596	4062	5074	1341.78	26.4442
213.025	22990	16980	18150	19373.3	3186.29	16.4468
213.054	36500	29600	30760	32286.7	3694.66	11.4433
213.09	5795	4741	5877	5471	633.527	11.5797
213.123	9914	11200	9159	10091	1031.95	10.2264
213.16	22030	22510	17970	20836.7	2494.18	11.9701
213.196	39240	41890	33990	38373.3	4020.68	10.4778
214.157	8720	8515	9929	9054.67	764.101	8.43875
214.199	6491	7188	5236	6305	989.203	15.6892
214.877	2888	2598	3054	2846.67	230.793	8.10748
214.938	18660	15290	15860	16603.3	1803.78	10.864
214.969	4475	3822	3224	3840.33	625.701	16.2929
215.031	9146	13770	12350	11755.3	2368.66	20.1497
215.097	23140	22560	18780	21493.3	2367.64	11.0157
215.139	22850	19120	19190	20386.7	2133.6	10.4656
215.175	36460	33880	28970	33103.3	3804.92	11.4941
215.963	4819	2091	2944	3284.67	1395.54	42.4866
216.024	3527	4338	2727	3530.67	805.506	22.8146
216.099	5185	2040	3245	3490	1586.75	45.4656
216.141	4642	2429	3432	3501	1108.11	31.6513
216.18	6236	3406	2942	4194.67	1783	42.5065
216.905	18790	17900	18690	18460	487.545	2.64109
216.942	27890	21870	22740	24166.7	3253.71	13.4636
216.98	7324	8339	10600	8754.33	1677.03	19.1565
217.031	5366	4216	3869	4483.67	783.573	17.4762
217.088	11220	8582	10650	10150.7	1388.08	13.6747
217.12	11850	4524	8091	8155	3663.42	44.9224
217.155	8682	6433	6982	7365.67	1172.56	15.9193
217.937	2869	2546	2471	2628.67	211.486	8.04537
218.91	32640	28070	29180	29963.3	2383.58	7.95498
218.968	2738	2497	3245	2826.67	381.801	13.5071
219.039	6234	5433	3214	4960.33	1564.5	31.5402
219.076	7701	13470	7658	9609.67	3343.22	34.7901
219.148	9750	7796	5800	7782	1975.04	25.3796
220.077	3288	3520	2154	2987.33	730.951	24.4683
220.155	3868	2594	2675	3045.67	713.312	23.4206
220.899	9928	7820	9566	9104.67	1127.18	12.3803
220.945	6811	5703	4211	5575	1304.72	23.403
221.058	7590	6473	6590	6884.33	613.919	8.91762
221.093	15350	9881	10660	11963.7	2958.4	24.7282
221.13	9807	7449	6200	7818.67	1831.69	23.4272
221.165	2589	2736	3725	3016.67	617.822	20.4803
222.051	2611	2695	3095	2800.33	258.622	9.2354
222.089	25380	28630	12650	22220	8445.67	38.0093
222.931	10950	14310	14260	13173.3	1925.63	14.6176
223.04	65510	46410	58030	56650	9624.49	16.9894
223.066	53380	49350	48480	50403.3	2614.31	5.18679
223.109	18770	12710	13900	15126.7	3210.83	21.2263
223.145	7515	5098	3770	5461	1898.71	34.7685
223.181	3530	2866	2110	2835.33	710.497	25.0587
224.04	13440	8429	14450	12106.3	3224.46	26.6344
224.069	14490	12540	8339	11789.7	3143.4	26.6623
224.917	115200	93900	92900	100667	12596.2	12.5127
225.024	11440	10650	14250	12113.3	1892.1	15.62
225.061	28040	19130	14920	20696.7	6698.84	32.3667
225.092	13070	13680	13300	13350	308.058	2.30755
225.125	8518	6270	6178	6988.67	1325.24	18.9627
225.16	11680	9188	7356	9408	2170.38	23.0695
225.197	5073	2850	4534	4152.33	1159.61	27.9266
225.92	4265	2579	3759	3534.33	865.162	24.4788
226.022	5749	5999	4444	5397.33	835.02	15.471
226.068	5706	4211	4355	4757.33	824.718	17.3357
226.91	9622	7065	8933	8540	1323.03	15.4921
227.005	7159	7757	5440	6785.33	1202.85	17.7272
227.041	3658	3816	3686	3720	84.309	2.26637
227.069	14070	11390	10710	12056.7	1776.44	14.7341
227.104	8201	7680	6436	7439	906.845	12.1904
227.139	16630	14160	12670	14486.7	2000.11	13.8065
227.177	13530	15800	11330	13553.3	2235.09	16.4911
227.212	51540	33370	25320	36743.3	13431.6	36.5551
228.001	2601	5104	3334	3679.67	1286.8	34.9707
228.029	3865	3046	2194	3035	835.554	27.5306
228.172	13670	12760	10290	12240	1748.97	14.289
228.216	7015	3936	4711	5220.67	1601.52	30.6766
228.944	29750	22140	25550	25813.3	3811.83	14.7669
228.984	5454	4381	4674	4836.33	554.614	11.4676
229.059	8984	6405	4092	6493.67	2447.21	37.686
229.114	20640	22880	19920	21146.7	1543.68	7.29985
229.156	22690	16130	17810	18876.7	3407.6	18.0519
229.191	17590	15250	12140	14993.3	2734.05	18.2351
230.064	2520	2978	2640	2712.67	237.49	8.75484
230.158	4836	4489	2619	3981.33	1192.5	29.9524
230.936	9004	11340	10470	10271.3	1180.6	11.4942
230.994	6820	7366	6716	6967.33	349.149	5.01123
231.041	3827	3908	2105	3280	1018.39	31.0483
231.098	12630	9381	10140	10717	1699.62	15.8591
231.135	6142	3118	3410	4223.33	1668.02	39.4952
231.171	12970	13640	10190	12266.7	1829.38	14.9134
232.084	6934	4792	2892	4872.67	2022.21	41.501
232.884	5302	7257	9115	7224.67	1906.71	26.3916
232.933	10110	11260	11440	10936.7	721.549	6.59752
232.986	3615	2846	2809	3090	455.04	14.7262
233.025	9412	9100	4000	7504	3038.56	40.4925
233.052	16970	11270	12490	13576.7	3001.36	22.1067
233.088	38900	33530	37000	36476.7	2722.98	7.465
233.125	4591	6072	4723	5128.67	819.612	15.981
233.166	9335	6693	7114	7714	1419.52	18.4019
233.591	6308	6185	6569	6354	196.089	3.08608
234.124	2667	3278	2104	2683	587.164	21.8846
234.872	31930	34860	49970	38920	9681.07	24.8743
234.938	4501	5340	6222	5354.33	860.59	16.0728
235.075	39650	29060	25750	31486.7	7260.79	23.0599
235.112	3700	3705	3205	3536.67	287.243	8.12185
235.147	16230	14360	15980	15523.3	1015.2	6.53984
235.182	4881	4012	3091	3994.67	895.126	22.408
236.074	5802	3200	3214	4072	1498.24	36.7937
236.108	7132	5821	6692	6548.33	667.203	10.1889
236.15	3404	2243	2948	2865	584.933	20.4165
236.869	21060	21250	28000	23436.7	3953.1	16.8672
236.923	59530	44390	46000	49973.3	8315.37	16.6396
237.055	5434	4491	4998	4974.33	471.945	9.48761
237.088	5358	3716	5372	4815.33	952.076	19.7718
237.128	91710	77190	86700	85200	7375.3	8.65646
237.164	4294	2849	2739	3294	867.77	26.344
237.923	3534	4653	2890	3692.33	892.101	24.1609
238.13	11620	10180	12880	11560	1351	11.6868
238.863	3423	3602	3590	3538.33	100.062	2.82793
238.901	31900	29450	31880	31076.7	1408.77	4.53321
239.014	21100	18890	17970	19320	1608.7	8.32658
239.079	192200	191000	165100	182767	15311.5	8.37764
239.139	28990	22680	21050	24240	4193.58	17.3002
239.177	6430	4929	3799	5052.67	1319.85	26.1219
239.22	7824	5232	4398	5818	1786.59	30.708
240.081	29090	28310	22520	26640	3589.28	13.4733
240.142	3702	3901	4262	3955	283.878	7.17771
240.894	28940	25520	30520	28326.7	2555.8	9.02261
241.007	7104	5798	5858	6253.33	737.31	11.7907
241.083	25730	18280	24510	22840	3995.91	17.4952
241.12	6623	4326	4707	5218.67	1231.02	23.5887
241.155	12410	10230	11060	11233.3	1100.29	9.79485
241.193	14450	12060	11100	12536.7	1725.12	13.7606
241.229	26710	23810	11560	20693.3	8041.51	38.8604
241.586	3469	2338	2939	2915.33	565.871	19.4102
242.058	63410	56450	46770	55543.3	8356.97	15.0459
242.189	55430	51680	48420	51843.3	3507.85	6.76626
242.89	5156	5532	5325	5337.67	188.32	3.52813
242.92	4044	3688	3234	3655.33	405.987	11.1067
242.995	17550	15470	15350	16123.3	1236.99	7.67202
243.038	25780	23600	19670	23016.7	3096.49	13.4532
243.096	3307	2763	2062	2710.67	624.148	23.0256
243.132	12300	11030	9678	11002.7	1311.21	11.9172
243.173	26390	19400	20120	21970	3844.72	17.4999
243.207	19170	12220	12050	14480	4062.55	28.0563
244.175	4434	2494	4176	3701.33	1053.51	28.463
244.903	19830	20810	18960	19866.7	925.545	4.65878
244.977	12750	10610	10510	11290	1265.39	11.208
245.011	8701	5191	5867	6586.33	1862.28	28.275
245.054	9954	8289	7715	8652.67	1162.96	13.4405
245.113	8108	7389	6347	7281.33	885.423	12.1602
245.151	4582	4959	5786	5109	615.856	12.0543
245.188	6903	7407	5291	6533.67	1105.29	16.9169
246.061	5763	3359	5443	4855	1305.42	26.8881
246.91	33640	30240	35300	33060	2579.38	7.80212
247.036	3987	3678	2791	3485.33	620.842	17.813
247.078	5410	10500	6573	7494.33	2667.15	35.5888
247.149	29440	25730	27780	27650	1858.41	6.72121
248.092	30220	26520	30620	29120	2260.53	7.76281
248.15	5072	3658	4722	4484	736.432	16.4235
248.595	8592	8583	8002	8392.33	338.069	4.0283
248.85	7777	9205	10890	9290.67	1558.27	16.7724
248.909	12750	12530	13410	12896.7	457.967	3.55105
249.041	8600	9426	8343	8789.67	565.864	6.43783
249.088	14880	11070	11680	12543.3	2046.47	16.3152
249.164	48750	38840	38510	42033.3	5819.14	13.8441
250.158	30310	53990	41510	41936.7	11845.8	28.2468
250.847	9550	13820	17670	13680	4061.81	29.6916
250.934	12700	9479	12350	11509.7	1767.29	15.3549
251.016	3121	2795	3430	3115.33	317.538	10.1927
251.07	7522	6844	6814	7060	400.385	5.67117
251.107	14770	14120	15030	14640	468.722	3.20165
251.148	16240	19300	13540	16360	2881.87	17.6154
251.929	5004	3730	3614	4116	771.215	18.737
252.058	2123	2687	2007	2272.33	363.765	16.0085
252.101	9917	9396	6895	8736	1615.49	18.4924
252.844	6153	7818	10310	8093.67	2092.17	25.8494
252.911	31530	22470	21310	25103.3	5595.8	22.291
252.954	4081	3840	2912	3611	617.228	17.093
253.092	17070	16540	15840	16483.3	616.955	3.7429
253.124	6997	5253	5864	6038	884.924	14.6559
253.156	8279	8362	6146	7595.67	1256.13	16.5375
253.192	5055	4486	3927	4489.33	564.007	12.5633
253.23	16120	5887	4641	8882.67	6298.6	70.9089
254.099	6143	6227	7786	6718.67	925.291	13.772
254.871	6335	8194	6689	7072.67	987.102	13.9566
254.914	8781	11510	7474	9255	2059.33	22.251
255.038	7770	6129	5164	6354.33	1317.53	20.7344
255.1	19970	15850	17550	17790	2070.46	11.6383
255.138	6632	5590	4693	5638.33	970.403	17.2108
255.173	5747	5685	6018	5816.67	177.094	3.0446
255.246	146000	144300	75300	121867	40336.9	33.0992
256.071	4323	5998	5901	5407.33	940.312	17.3896
256.106	3380	2144	2353	2625.67	661.577	25.1965
256.249	24630	27220	15820	22556.7	5976.12	26.4938
256.864	27590	28040	35570	30400	4483	14.7467
256.904	4432	6202	5833	5489	933.797	17.0122
256.938	18920	9897	12870	13895.7	4598.11	33.0903
256.983	11530	8766	5828	8708	2851.44	32.7451
257.019	5836	3788	3548	4390.67	1257.43	28.6388
257.054	6826	6948	4624	6132.67	1307.97	21.3279
257.11	3133	3153	2216	2834	535.297	18.8884
257.15	17670	23200	14740	18536.7	4296.07	23.1761
257.188	18970	15860	13770	16200	2616.62	16.152
257.227	8195	4431	5275	5967	1975.11	33.1006
258.152	4209	5040	2508	3919	1290.67	32.9337
258.188	4340	2819	3303	3487.33	777.074	22.2828
258.861	23780	28400	36860	29680	6633.28	22.3493
258.907	51360	41370	39910	44213.3	6232.1	14.0955
258.996	3936	4484	4202	4207.33	274.039	6.51336
259.046	11470	7247	5793	8170	2948.9	36.0943
259.109	7406	9637	4429	7157.33	2612.89	36.5065
259.167	3143	2874	3918	3311.67	542.052	16.368
259.204	6573	3821	3081	4491.67	1840.07	40.9663
259.908	3458	3453	3430	3447	14.9332	0.433223
260.887	125600	92120	92860	103527	19119.6	18.4683
260.935	2246	4453	3166	3288.33	1108.57	33.7123
260.993	11600	7169	8960	9243	2229.01	24.1157
261.049	8020	6311	5618	6649.67	1236.29	18.5918
261.089	11580	8827	7320	9242.33	2160.16	23.3724
261.148	9241	9919	9424	9528	350.761	3.68137
262.094	2438	2063	4513	3004.67	1319.64	43.9198
262.885	16610	15630	15740	15993.3	536.874	3.35686
262.93	4863	5887	4148	4966	874.063	17.601
262.975	19500	17330	14100	16976.7	2717.28	16.006
263.025	7169	4794	5451	5804.67	1226.36	21.1272
263.102	6214	7676	4604	6164.67	1536.59	24.9258
263.142	8531	5629	7058	7072.67	1451.06	20.5164
263.18	5973	4293	3350	4538.67	1328.64	29.2739
264.176	3693	2833	2496	3007.33	617.249	20.5248
264.912	31850	22320	26070	26746.7	4800.9	17.9495
264.956	9505	5048	4013	6188.67	2918.28	47.1552
265.061	62130	47050	43510	50896.7	9888.06	19.4277
265.114	5116	3554	3531	4067	908.533	22.3392
265.162	5108000	4862000	4964000	4978000	123596	2.48285
265.207	6786	5317	4860	5654.33	1006.34	17.7976
265.243	38700	39280	40750	39576.7	1056.71	2.67003
265.298	198200	192200	198900	196433	3682.84	1.87486
265.365	15710	17050	19060	17273.3	1686.13	9.76146
266.065	12020	9150	7759	9643	2172.86	22.533
266.114	6903	5265	5307	5825	933.812	16.0311
266.164	671800	629700	635900	645800	22729.1	3.51952
266.817	8083	10080	13910	10691	2961.16	27.6977
266.9	13700	13440	14370	13836.7	479.826	3.46779
266.999	16840	14530	14600	15323.3	1313.94	8.57475
267.065	9315	4096	5822	6411	2658.89	41.4738
267.103	7467	6570	8096	7377.67	766.912	10.3951
267.159	288200	276200	276300	280233	6899.52	2.46206
267.211	3781	2471	2246	2832.67	828.95	29.2639
268.055	8750	9113	9560	9141	405.725	4.43852
268.162	38080	35390	36350	36606.7	1363.24	3.72403
268.303	3688	3989	2449	3375.33	816.223	24.182
268.814	9860	14840	21850	15516.7	6023.57	38.82
268.89	7589	6030	7592	7070.33	900.956	12.7428
268.931	2856	2464	2640	2653.33	196.34	7.39974
268.994	5710	3974	3828	4504	1046.97	23.2454
269.055	5562	4168	2705	4145	1428.64	34.4666
269.152	22620	16100	20490	19736.7	3324.64	16.845
269.226	29640	19760	20830	23410	5421.8	23.1602
269.262	14860	4733	7373	8988.67	5253.27	58.4432
270.151	4746	3666	4042	4151.33	548.238	13.2063
270.227	6431	5814	4665	5636.67	896.256	15.9005
270.811	5725	8471	11080	8425.33	2677.79	31.7826
270.875	3519	2977	3208	3234.67	271.982	8.40835
270.996	4914	3464	3973	4117	735.647	17.8685
271.037	5193	3970	4143	4435.33	661.836	14.9219
271.095	4793	3232	2681	3568.67	1095.51	30.698
271.13	2062	3188	4237	3162.33	1087.73	34.3963
271.167	6128	6888	4243	5753	1361.79	23.671
271.202	7327	5087	5695	6036.33	1158.35	19.1897
271.241	36410	29580	27450	31146.7	4680.94	15.0287
272.07	31780	5103	4905	13929.3	15459.4	110.985
272.166	2134	2290	2819	2414.33	359.027	14.8706
272.245	6911	4757	4047	5238.33	1491.44	28.4716
272.809	2508	3548	4741	3599	1117.37	31.0468
273.011	9780	7349	6974	8034.33	1523.37	18.9608
273.068	20570	11580	12450	14866.7	4958.35	33.3521
273.157	14370	8843	4080	9097.67	5149.72	56.6049
273.22	4251	2346	2524	3040.33	1052.24	34.6093
274.866	7744	6070	7098	6970.67	844.233	12.1112
274.909	40320	32930	34010	35753.3	3991.55	11.1641
275.041	4316	4026	7185	5175.67	1746.16	33.738
275.106	6751	7110	6241	6700.67	436.681	6.51698
275.182	493200	468300	477800	479767	12566	2.61918
275.91	5463	4221	3238	4307.33	1115.01	25.8863
276.114	8179	6319	7948	7482	1013.79	13.5497
276.185	80270	78130	75190	77863.3	2550.48	3.27558
276.862	16860	14770	15990	15873.3	1049.87	6.61407
276.906	11180	7708	9235	9374.33	1740.19	18.5633
277.081	4964	5724	4692	5126.67	534.884	10.4334
277.12	8358	5486	4969	6271	1825.79	29.1148
277.18	38230	36600	37860	37563.3	854.537	2.27492
278.181	5984	6154	5463	5867	360.051	6.13689
278.858	4090	5551	4093	4578	842.644	18.4064
278.963	13560	9651	8719	10643.3	2568.53	24.1328
279.139	9238	5727	5197	6720.67	2196.12	32.6771
279.176	11310	9922	8837	10023	1239.59	12.3675
280.137	3832	3150	2822	3268	515.236	15.7661
280.893	15610	12270	14020	13966.7	1670.64	11.9616
280.947	15030	11090	11770	12630	2106.09	16.6753
281.01	3731	7860	3953	5181.33	2322.45	44.8234
281.054	4194	4600	4028	4274	294.272	6.88517
281.12	7083	6464	6902	6816.33	318.268	4.66919
281.155	14500	11200	8431	11377	3038.37	26.7062
281.191	5479	4770	3629	4626	933.369	20.1766
281.262	31810	6742	13190	17247.3	13017.2	75.4737
282.152	3806	3273	2925	3334.67	443.726	13.3064
282.88	34450	31860	37010	34440	2575.01	7.47681
283.033	5731	4393	3034	4386	1348.51	30.7459
283.071	4553	5462	2879	4298	1310.24	30.485
283.131	6634	9691	7107	7810.67	1645.5	21.0674
283.206	7216	7331	7687	7411.33	245.561	3.31332
283.278	15550	8681	13230	12487	3494.26	27.9832
284.872	19110	18070	22940	20040	2564.74	12.7981
284.968	23190	17730	22300	21073.3	2929.41	13.901
285.007	14160	11450	14610	13406.7	1709.4	12.7503
285.054	7771	5613	3368	5584	2201.64	39.4277
285.141	10720	9178	8695	9531	1057.65	11.0969
285.221	14780	9897	10570	11749	2646.4	22.5245
286.009	2303	2194	2060	2185.67	121.714	5.56874
286.14	3287	5059	3601	3982.33	945.546	23.7435
286.857	6507	5886	9671	7354.67	2029.89	27.6001
286.904	19450	14840	17620	17303.3	2321.26	13.4151
286.963	9818	8145	9696	9219.67	932.686	10.1163
287.044	7256	6040	6053	6449.67	698.335	10.8275
287.14	20210	14370	8874	14484.7	5668.87	39.137
287.236	7792	6713	6274	6926.33	781.162	11.2781
288.144	4370	2970	2324	3221.33	1045.9	32.4679
288.854	2380	2113	3907	2800	967.941	34.5693
288.904	9139	10510	10430	10026.3	769.494	7.67473
289.078	12770	8068	7984	9607.33	2739.27	28.5123
289.123	5561	4578	3964	4701	805.574	17.1362
289.161	6279	4824	5778	5627	739.16	13.1359
290.887	3093	2695	3796	3194.67	557.496	17.4508
291.098	6892	4877	6191	5986.67	1022.92	17.0867
291.131	2540	3107	4033	3226.67	753.659	23.3572
291.176	21570	16260	20560	19463.3	2819.76	14.4875
292.179	4501	4177	4254	4310.67	169.27	3.92677
292.835	8694	10450	12580	10574.7	1946	18.4024
292.91	10690	7832	8733	9085	1461.15	16.0831
292.985	6002	5451	4130	5194.33	962.031	18.5208
293.073	3430	4170	3535	3711.67	400.385	10.7872
293.118	2806	3889	5045	3913.33	1119.7	28.6124
293.194	556400	498300	524000	526233	29114.3	5.53259
294.197	90170	83410	80550	84710	4940	5.83166
294.832	7671	9095	12480	9748.67	2470.24	25.3392
294.881	7977	7278	9584	8279.67	1182.42	14.281
294.919	22180	15140	16490	17936.7	3736.31	20.8306
294.964	2957	2322	2483	2587.33	330.107	12.7586
294.997	9630	5256	4997	6627.67	2603.32	39.2796
295.145	34000	32750	24860	30536.7	4955.71	16.2287
295.192	44100	39360	33860	39106.7	5124.7	13.1044
296.145	6940	5764	4711	5805	1115.07	19.2087
296.195	6296	7199	5653	6382.67	776.635	12.1679
296.86	9583	8217	11220	9673.33	1503.54	15.5431
296.891	7296	6978	6804	7026	249.487	3.55092
297.005	3971	11610	3977	6519.33	4408.65	67.6242
297.163	23180	22250	20250	21893.3	1497.21	6.83865
297.258	7794	7207	4223	6408	1914.89	29.8828
298.856	11020	14350	15150	13506.7	2190.35	16.2168
298.902	11960	8441	8619	9673.33	1982.31	20.4925
299.032	7055	6212	3447	5571.33	1887.39	33.8769
299.103	3471	2790	6256	4172.33	1836.35	44.0126
299.167	4343	4281	2672	3765.33	947.362	25.1601
299.212	25030	6374	14180	15194.7	9369.3	61.6618
299.274	8078	8022	3213	6437.67	2792.78	43.3819
300.883	24290	14650	17360	18766.7	4971.56	26.4915
300.955	5761	5338	7202	6100.33	977.233	16.0193
301.033	7108	7286	3131	5841.67	2349.19	40.2144
301.155	16810	14860	10910	14193.3	3005.97	21.1787
301.218	4397	3769	3731	3965.67	374.029	9.43167
302.879	11970	9648	9604	10407.3	1353.49	13.0051
302.97	14860	9381	10120	11453.7	2973.02	25.9569
303.097	13010	10960	8419	10796.3	2299.87	21.3023
303.144	3912	3541	4106	3853	287.084	7.45091
303.217	6465	4715	6460	5880	1008.92	17.1585
304.097	2803	3595	4100	3499.33	653.771	18.6827
304.872	23150	21640	27110	23966.7	2824.97	11.7871
304.951	4129	4275	2625	3676.33	913.403	24.8455
305.054	11270	5634	7976	8293.33	2831.37	34.1403
305.152	6174	7999	7796	7323	1000.23	13.6587
305.19	22930	16200	21120	20083.3	3482.7	17.3413
306.195	4768	3827	4284	4293	470.565	10.9612
306.871	15410	14690	16340	15480	827.224	5.34383
306.936	4775	4887	2633	4098.33	1270.25	30.9943
307.048	7907	6189	4805	6300.33	1553.99	24.6653
307.171	5138	4353	5282	4924.33	500	10.1537
307.207	4478	5031	2966	4158.33	1068.97	25.7067
308.886	4852	7283	4109	5414.67	1660.12	30.6598
308.981	11790	9829	7900	9839.67	1945.02	19.7672
309.114	6248	6453	5369	6023.33	575.865	9.56057
309.162	33240	31470	20050	28253.3	7159.21	25.3393
309.224	3769	3999	2229	3332.33	962.41	28.881
310.164	8118	6858	5611	6862.33	1253.51	18.2665
310.907	13330	3956	5322	7536	5064.02	67.1977
310.964	2173	4466	3265	3301.33	1146.93	34.7415
311.066	3991	3090	2659	3246.67	679.68	20.9347
311.114	7673	5536	2805	5338	2440.03	45.7106
311.184	10210	9266	7721	9065.67	1256.54	13.8604
311.238	5305	5981	7491	6259	1119.2	17.8815
312.834	2553	2814	2709	2692	131.328	4.87845
312.875	2885	3047	3878	3270	532.737	16.2917
312.919	4596	3663	4484	4247.67	509.424	11.993
313.005	6465	6140	6989	6531.33	428.369	6.55868
313.084	7425	7117	4237	6259.67	1758.44	28.0915
313.153	5677	7877	5580	6378	1299.08	20.3681
313.254	7222	7420	3345	5995.67	2297.68	38.3223
314.827	12000	15830	19620	15816.7	3810.02	24.0886
314.903	22830	16400	17450	18893.3	3449.44	18.2574
314.974	3260	2943	2162	2788.33	565.104	20.2667
315.114	7217	8610	7281	7702.67	786.425	10.2098
315.176	19280	19670	17860	18936.7	952.593	5.03042
315.269	2166	2805	2777	2582.67	361.115	13.9823
316.173	5367	2493	3822	3894	1438.35	36.9377
316.823	11300	18200	21630	17043.3	5261.24	30.8698
316.867	6168	7963	8785	7638.67	1338.31	17.5202
316.904	6694	4828	3143	4888.33	1776.27	36.3369
316.997	4575	6575	3315	4821.67	1643.94	34.0948
317.074	7836	2259	3276	4457	2970.15	66.6402
317.114	5469	6175	5468	5704	407.898	7.15109
317.18	3529	3843	4549	3973.67	522.403	13.1466
317.226	3910	3036	3150	3365.33	475.127	14.1183
318.82	6036	8212	10840	8362.67	2405.54	28.7652
318.853	13050	9296	13570	11972	2332.02	19.479
318.95	12100	8831	4767	8566	3673.68	42.8867
319.146	8317	10360	7908	8861.67	1313.61	14.8235
319.209	2663	4120	3342	3375	729.06	21.6018
320.124	34420	31380	35310	33703.3	2060.69	6.1142
320.847	10110	7180	10470	9253.33	1804.56	19.5017
320.891	3282	3826	3074	3394	388.309	11.441
320.938	13470	10740	10990	11733.3	1509.18	12.8624
321.057	5994	5475	4651	5373.33	677.248	12.6039
321.126	11810	9789	11430	11009.7	1074.07	9.75567
321.226	24580	20770	21330	22226.7	2057.19	9.25551
322.119	3795	4080	4792	4222.33	513.514	12.1618
322.227	4465	4001	4031	4165.67	259.664	6.23343
322.873	13660	13860	14100	13873.3	220.303	1.58796
322.92	13490	8033	8201	9908	3103.24	31.3205
323.024	6853	4366	6372	5863.67	1319.13	22.4966
323.123	33340	38990	41920	38083.3	4361.27	11.4519
323.171	4671	6532	2287	4496.67	2127.86	47.3209
323.236	4007	3377	4110	3831.33	396.82	10.3572
324.127	6458	9136	7533	7709	1347.65	17.4815
324.87	12710	11380	11040	11710	882.553	7.53675
324.962	16070	13550	11890	13836.7	2104.69	15.211
325.05	4918	2800	3071	3596.33	1152.59	32.049
325.119	16770	14530	18960	16753.3	2215.05	13.2215
325.221	6437	7197	5859	6497.67	671.06	10.3277
326.12	3802	4490	3831	4041	389.116	9.62919
326.852	3073	3294	3990	3452.33	478.565	13.8621
326.96	8325	8784	7936	8348.33	424.481	5.08462
327.023	4027	4090	3423	3846.67	368.256	9.57337
327.235	2672	2826	2051	2516.33	410.281	16.3047
328.903	9451	7786	8264	8500.33	857.29	10.0854
328.961	3839	4546	4584	4323	419.587	9.70591
329.125	4572	4352	4877	4600.33	263.644	5.73098
329.192	6323	4096	4213	4877.33	1253.35	25.6974
329.248	8342	8136	6156	7544.67	1207.02	15.9984
330.887	25970	21140	20910	22673.3	2857.31	12.6021
330.968	5455	8212	5429	6365.33	1599.31	25.1254
331.208	2808	4478	4424	3903.33	948.971	24.3118
332.828	4523	4502	4984	4669.67	272.423	5.83389
332.869	7164	5077	5786	6009	1061.22	17.6605
332.906	3923	4470	3799	4064	357.031	8.78521
332.974	15620	12140	10450	12736.7	2636.14	20.6973
333.142	16100	15030	15800	15643.3	551.936	3.52825
333.224	4551	5182	4343	4692	436.911	9.31182
334.149	2345	2880	3827	3017.33	750.484	24.8724
334.825	6085	8051	9111	7749	1535.44	19.8147
334.872	5528	3360	5429	4772.33	1224.12	25.6503
334.914	15000	14570	11330	13633.3	2006.3	14.7161
334.998	4497	4068	4344	4303	217.419	5.05273
335.076	4262	5463	2999	4241.33	1232.13	29.0505
335.139	9897	7074	8849	8606.67	1427.02	16.5804
335.201	4201	3598	3578	3792.33	354.057	9.33612
335.24	4011	2982	2477	3156.67	781.774	24.7658
336.818	2603	2975	5949	3842.33	1833.88	47.7284
336.897	21230	15290	4203	13574.3	8642.18	63.6656
337.22	7304	3972	3912	5062.67	1941.28	38.3451
338.135	3160	4432	2944	3512	804.03	22.8938
338.853	8952	6238	11380	8856.67	2572.33	29.0439
339.134	2672	3583	3961	3405.33	662.612	19.4581
340.845	17030	14080	17450	16186.7	1836.47	11.3456
341.129	7588	7004	5179	6590.33	1256.65	19.068
342.841	9664	9839	12980	10827.7	1866.03	17.2339
342.93	14880	13780	15130	14596.7	718.215	4.92041
342.974	3321	3966	2276	3187.67	852.853	26.7548
343.152	7652	3030	5561	5414.33	2314.49	42.7474
344.866	11050	9582	12810	11147.3	1616.2	14.4985
344.927	8997	8760	8552	8769.67	222.657	2.53895
345.108	4654	5666	3139	4486.33	1271.82	28.3487
345.152	4829	3686	2887	3800.67	976.065	25.6814
345.19	2698	2866	2226	2596.67	331.815	12.7785
346.864	12190	10590	10450	11076.7	966.713	8.72747
347.204	5861	3095	5961	4972.33	1626.59	32.7128
348.804	2215	2253	2852	2440	357.308	14.6438
348.976	3923	5849	4427	4733	998.797	21.1028
349.123	2237	4474	3137	3282.67	1125.59	34.2889
349.217	5675	3847	3635	4385.67	1121.62	25.5746
350.798	4172	5953	7040	5721.67	1447.93	25.306
350.95	6266	4493	3391	4716.67	1450.49	30.7525
351.154	11670	12080	11480	11743.3	306.649	2.61126
351.204	12350	7246	11560	10385.3	2747.29	26.4535
352.164	7152	4721	5604	5825.67	1230.57	21.1232
352.793	4512	6037	7438	5995.67	1463.44	24.4083
352.879	21360	17080	20510	19650	2265.9	11.5313
352.956	5923	4559	4315	4932.33	866.573	17.5692
353.016	8525	7552	3820	6632.33	2483.67	37.4478
353.081	3891	2115	2871	2959	891.264	30.1205
353.153	6818	5982	10180	7660	2222.05	29.0085
353.217	6675	4511	3501	4895.67	1621.59	33.1229
354.824	4440	6214	4565	5073	990.11	19.5172
354.88	8763	9341	9006	9036.67	290.218	3.21156
355.008	2908	4112	3795	3605	624.083	17.3116
355.056	6668	3348	3275	4430.33	1938.22	43.7489
355.176	12590	7454	9048	9697.33	2628.85	27.109
356.818	7727	7942	10140	8603	1335.41	15.5227
357.039	3106	6325	2867	4099.33	1931.18	47.1097
358.813	4178	3340	4294	3937.33	520.547	13.2208
358.872	14610	10250	6988	10616	3824.16	36.0226
359.127	4558	4279	2374	3737	1188.61	31.8065
360.841	7625	8112	6927	7554.67	595.623	7.88417
360.926	6349	6370	3639	5452.67	1570.72	28.8064
360.97	5257	2936	3860	4017.67	1168.51	29.0842
361.12	4065	3098	3168	3443.67	539.228	15.6585
362.834	11620	11750	14820	12730	1811.16	14.2275
362.914	10860	5063	8228	8050.33	2902.58	36.0554
363.023	3482	2741	2779	3000.67	417.28	13.9062
363.114	4984	3522	4028	4178	742.453	17.7705
364.116	16910	13240	14200	14783.3	1903.27	12.8744
364.832	9215	8360	12670	10081.7	2281.96	22.6348
364.878	12170	8465	7536	9390.33	2451.67	26.1084
365.011	4622	5767	3498	4629	1134.52	24.5089
365.118	4764	4982	5017	4921	137.088	2.78577
366.852	19900	14990	16860	17250	2478.12	14.3659
368.854	10660	7750	7298	8569.33	1824.62	21.2924
368.944	10750	8975	7345	9023.33	1703.01	18.8735
369.073	4716	3434	2691	3613.67	1024.39	28.3475
370.884	16640	11920	12700	13753.3	2530.16	18.3967
370.964	2496	2759	3835	3030	709.444	23.414
371.031	13140	10820	9453	11137.7	1863.91	16.7352
372.79	5128	4779	5498	5135	359.551	7.00197
372.869	9201	9517	11400	10039.3	1188.92	11.8426
372.971	7381	4911	6296	6196	1238.03	19.9812
373.141	6572	6710	7362	6881.33	421.949	6.1318
374.785	4610	4464	6278	5117.33	1007.81	19.6941
374.831	4839	3235	4625	4233	870.891	20.5739
374.869	5666	3801	3682	4383	1112.7	25.3868
374.999	5654	7284	6326	6421.33	819.171	12.757
375.137	3984	3513	2245	3247.33	899.424	27.6973
376.818	8047	6445	8054	7515.33	926.942	12.334
377.002	7820	7526	4387	6577.67	1902.86	28.9291
377.189	11170	11830	8789	10596.3	1599.61	15.0958
378.195	3696	3844	4913	4151	664.047	15.9973
378.807	4649	5664	6713	5675.33	1032.05	18.1848
378.864	12240	5686	9946	9290.67	3325.78	35.797
379.192	4496	3675	2607	3592.67	947.188	26.3645
380.839	13810	9576	13790	12392	2438.75	19.68
381.085	4169	3585	4488	4080.67	457.935	11.2221
382.834	10950	8769	9612	9777	1099.82	11.2491
382.924	7120	8613	7626	7786.33	759.304	9.75175
383.087	4602	4995	3856	4484.33	578.545	12.9015
384.82	2905	3453	4629	3662.33	880.857	24.0518
384.92	9684	7922	9581	9062.33	988.9	10.9122
385.196	8164	5064	7729	6985.67	1678.36	24.0258
386.098	16170	13610	11970	13916.7	2116.73	15.21
386.21	3974	2888	2240	3034	876.171	28.8784
386.859	9953	8257	5815	8008.33	2080.18	25.9752
386.918	7651	5969	3251	5623.67	2220.23	39.4802
387.103	6588	6308	4862	5919.33	926.318	15.649
388.849	15910	12740	12630	13760	1862.77	13.5375
388.933	5331	4435	3622	4462.67	854.836	19.1553
390.846	11470	6990	6295	8251.67	2808.74	34.0384
390.936	10650	9130	8373	9384.33	1159.61	12.3569
391.008	3828	3885	4037	3916.67	108.039	2.75843
391.1	3367	2416	2632	2805	498.545	17.7734
392.785	3015	5402	6914	5110.33	1965.8	38.4671
392.872	8832	7798	6548	7726	1143.7	14.8033
392.935	8174	3966	3829	5323	2469.99	46.4022
394.781	2274	3286	3458	3006	639.737	21.282
395.131	5937	3549	4040	4508.67	1261.1	27.9706
396.146	4684	4837	3917	4479.33	492.967	11.0054
396.812	4864	5576	6512	5650.67	826.533	14.6272
396.864	4064	3821	6219	4701.33	1319.94	28.0759
398.807	7901	10770	10450	9707	1572.2	16.1966
398.875	6844	3655	5192	5230.33	1594.85	30.4922
400.802	4808	4957	6612	5459	1001.3	18.3422
400.89	11510	10690	9499	10566.3	1011.19	9.5699
402.829	15920	10980	14030	13643.3	2492.6	18.2697
402.888	3026	5678	4141	4281.67	1331.58	31.0997
403.209	23430	19640	19350	20806.7	2276.5	10.9412
404.211	5811	5546	4574	5310.33	651.304	12.2648
404.828	10340	8901	10900	10047	1031.21	10.2638
404.878	3133	3739	3075	3315.67	367.763	11.0917
405.162	4163	3931	4291	4128.33	182.487	4.42034
406.852	10500	6091	7137	7909.33	2303.73	29.1268
406.926	4575	3519	5594	4562.67	1037.55	22.7401
406.996	6446	6618	4708	5924	1056.59	17.8358
408.083	3443	3663	2052	3052.67	873.556	28.6162
408.932	8277	6573	5264	6704.67	1510.81	22.5337
409.185	10070	8818	8139	9009	979.567	10.8732
410.198	2769	2333	2912	2671.33	301.603	11.2904
410.841	11740	8898	10560	10399.3	1427.8	13.7297
411.022	6085	3217	3659	4320.33	1544.14	35.7413
411.12	4097	3364	3970	3810.33	391.717	10.2804
412.781	2658	4483	4437	3859.33	1040.64	26.9642
412.837	5638	3774	5517	4976.33	1043.01	20.9594
413.135	4125	4184	5464	4591	756.615	16.4804
414.783	5652	8173	8877	7567.33	1695.67	22.4077
415.133	3378	3181	2735	3098	329.437	10.6339
416.778	3130	6730	4156	4672	1854.64	39.6969
417.124	2744	2090	3460	2764.67	685.234	24.7854
417.249	4643	2942	2239	3274.67	1236.04	37.7456
418.801	7875	6052	7459	7128.67	955.339	13.4014
420.798	7019	7871	10000	8296.67	1535.41	18.5063
421.075	2075	3642	2804	2840.33	784.132	27.607
421.145	5673	4788	5186	5215.67	443.245	8.49834
422.077	15470	17070	17630	16723.3	1120.95	6.70292
422.794	5926	5855	9001	6927.33	1796.2	25.9292
422.836	4220	4211	4101	4177.33	66.2596	1.58617
422.978	4291	5661	4751	4901	697.209	14.2258
423.082	9898	8141	7738	8592.33	1148.55	13.3672
424.075	7656	8169	8048	7957.67	268.165	3.36989
424.824	7298	7800	2390	5829.33	2989.11	51.277
425.085	6163	5280	4826	5423	679.874	12.5369
426.09	5606	3555	3027	4062.67	1362.39	33.5344
426.812	7283	6446	6945	6891.33	421.073	6.11018
427.093	2963	2320	3406	2896.33	546.061	18.8535
428.841	8192	7024	4820	6678.67	1712.32	25.6386
428.993	8918	8490	6329	7912.33	1387.81	17.5398
429.089	6719	5491	3540	5250	1603.14	30.5361
430.066	4021	2886	3680	3529	582.372	16.5025
430.751	2845	3151	4919	3638.33	1119.59	30.7721
430.835	7414	9059	9427	8633.33	1071.88	12.4157
430.927	6660	7708	6043	6803.67	841.746	12.3719
431.102	5655	4354	5512	5173.67	713.444	13.7899
431.181	2775	2786	3175	2912	227.831	7.82387
431.251	3454	3910	2785	3383	565.851	16.7263
432.748	3720	4103	6251	4691.33	1364.22	29.0795
435.134	3073	4905	4902	4293.33	1056.84	24.6159
436.771	3948	4633	7402	5327.67	1828.78	34.3262
436.856	11230	8381	9412	9674.33	1442.5	14.9106
437.22	3735	4494	4017	4082	383.652	9.39863
440.793	6429	8156	8627	7737.33	1157.27	14.9569
440.888	4209	4622	5069	4633.33	430.112	9.28299
441.039	3475	3041	4088	3534.67	526.044	14.8824
441.143	5455	3757	4906	4706	866.488	18.4124
442.784	3916	2876	5141	3977.67	1133.76	28.5031
444.061	7818	8235	8495	8182.67	341.521	4.17371
444.824	4336	3004	4592	3977.33	852.594	21.4363
445.064	3434	3950	3379	3587.67	314.993	8.77987
446.058	5661	3544	3677	4294	1185.72	27.6135
446.813	9512	8378	9713	9201	719.79	7.82295
447.157	31100	21210	24370	25560	5051.25	19.7623
448.162	7184	5665	6316	6388.33	762.079	11.9292
448.806	7173	6291	7801	7088.33	758.552	10.7014
449.071	3521	2538	3715	3258	631.038	19.3689
449.173	357900	293800	338700	330133	32897.5	9.9649
450.176	75730	65170	68690	69863.3	5376.89	7.6963
450.748	2317	4573	7340	4743.33	2515.83	53.0392
450.837	5055	4672	7826	5851	1721.09	29.4153
450.909	3110	6136	5382	4876	1575.18	32.3048
451.178	15710	15540	14690	15313.3	546.474	3.56861
452.18	4057	3260	3124	3480.33	504.016	14.4818
452.745	2697	4015	4878	3863.33	1098.38	28.4309
452.829	7570	5339	7172	6693.67	1189.93	17.777
452.914	2609	2977	3029	2871.67	228.957	7.97297
454.944	4123	4386	3967	4158.67	211.765	5.09213
456.769	7775	6557	8778	7703.33	1112.23	14.4383
457.118	6095	4103	3570	4589.33	1330.9	28.9999
458.765	6054	5884	8549	6829	1491.99	21.8478
458.85	8966	6593	4582	6713.67	2194.49	32.6869
459.19	5967	4135	3445	4515.67	1303.38	28.8635
462.789	7373	8445	10620	8812.67	1654.43	18.7733
464.79	2838	4840	6691	4789.67	1926.99	40.2323
465.169	5662	4547	3510	4573	1076.24	23.5346
466.044	2968	3925	4564	3819	803.263	21.0333
466.805	6255	7118	5959	6444	602.172	9.34469
467.054	4802	2424	4431	3885.67	1279.36	32.9251
467.187	5408	4120	5959	5162.33	943.793	18.2823
468.805	7593	7161	6862	7205.33	367.511	5.10054
468.878	7279	3735	3850	4954.67	2013.75	40.6436
468.988	5623	3811	3058	4164	1318.43	31.6626
470.737	2822	4910	6383	4705	1789.33	38.0304
470.801	4106	5237	3853	4398.67	736.956	16.7541
470.852	4732	3888	2288	3636	1241.33	34.1401
471.154	13750	9888	13940	12526	2286.55	18.2544
472.162	3272	2772	4124	3389.33	683.594	20.169
472.744	5096	4473	7868	5812.33	1807.31	31.0943
472.819	9423	4455	5474	6450.67	2624.05	40.6788
474.74	3708	5795	6301	5268	1374.48	26.0912
474.917	5058	7660	4647	5788.33	1633.89	28.2272
476.99	5186	4119	2890	4065	1148.95	28.2645
478.76	5826	7794	6531	6717	997.097	14.8444
478.829	5677	5022	5496	5398.33	338.246	6.26575
479.103	5447	3621	4803	4623.67	926.115	20.0299
480.038	5576	4672	4721	4989.67	508.37	10.1885
480.757	4991	9460	7567	7339.33	2243.18	30.5638
481.036	3852	4175	4106	4044.33	170.101	4.20591
482.035	3869	3751	4977	4199	676.346	16.1073
482.88	3429	5184	3604	4072.33	966.7	23.7382
484.067	3441	4581	4436	4152.67	620.571	14.9439
484.775	5061	5226	6797	5694.67	958.207	16.8264
485.307	3210	4890	2726	3608.67	1135.75	31.4728
486.811	8787	5333	5133	6417.67	2054.34	32.0107
486.964	4386	2066	4295	3582.33	1313.97	36.6792
487.05	4152	3521	4614	4095.67	548.673	13.3964
488.715	2598	3490	4639	3575.67	1023.19	28.6155
488.799	6307	7297	7076	6893.33	519.664	7.53864
489.166	8095	6526	7544	7388.33	795.999	10.7737
490.711	3679	3014	5300	3997.67	1175.84	29.4133
491.067	4695	2907	3609	3737	900.846	24.1061
492.72	2920	5170	6362	4817.33	1747.89	36.2834
492.831	6881	3627	5225	5244.33	1627.09	31.0256
494.724	3444	5197	5331	4657.33	1052.91	22.6076
494.817	6850	6169	6670	6563	352.884	5.37687
496.905	4624	3012	3885	3840.33	806.928	21.0119
498.756	6763	5781	7525	6689.67	874.31	13.0696
498.844	6341	4034	5083	5152.67	1155.08	22.4171
499.007	4445	2719	5531	4231.67	1418.09	33.5113
499.11	4470	2533	4007	3670	1011.52	27.5618
502.021	4529	4713	4871	4704.33	171.165	3.63845
502.786	6798	5472	6313	6194.33	670.918	10.8311
502.847	3160	4925	3607	3897.33	917.62	23.5448
504.02	3356	3175	4015	3515.33	442.086	12.5759
504.776	7200	5731	6124	6351.67	760.503	11.9733
506.052	4364	4228	4125	4239	119.879	2.828
506.771	5919	4870	6397	5728.67	781.09	13.6348
507.053	4210	2782	2321	3104.33	984.888	31.7262
507.133	10720	8828	9671	9739.67	947.867	9.73203
508.142	4916	4677	4345	4646	286.759	6.17218
509.134	5391	5590	5478	5486.33	99.7614	1.81836
510.885	2094	4264	2544	2967.33	1145.27	38.5958
511.153	5617	2406	6251	4758	2061.41	43.3252
514.052	2479	2454	2831	2588	210.815	8.14587
514.73	2940	4076	5716	4244	1395.6	32.8842
514.806	6662	3996	4700	5119.33	1381.58	26.9875
516.728	4920	5228	6853	5667	1038.59	18.3269
516.806	9513	5500	8581	7864.67	2100.21	26.7044
517.167	3060	3376	2389	2941.67	504.028	17.1341
520.749	6129	7626	7440	7065	815.917	11.5487
522.746	4884	3543	6186	4871	1321.55	27.1309
526.757	5683	5925	6261	5956.33	290.271	4.87332
528.039	5046	3077	4465	4196	1011.69	24.1108
529.115	3119	3903	3972	3664.67	473.819	12.9294
530.126	2354	3109	3452	2971.67	561.735	18.903
530.704	3746	4384	5980	4703.33	1150.73	24.4662
530.778	8213	3780	5519	5837.33	2233.58	38.2637
532.704	3548	5000	5545	4697.67	1032.26	21.9738
536.719	4224	6087	8151	6154	1964.36	31.92
537.078	4565	3256	2569	3463.33	1014.02	29.2788
538.004	2853	2268	3205	2775.33	473.304	17.0539
538.721	5046	7578	7096	6573.33	1344.49	20.4536
538.79	6018	6279	4495	5597.33	963.527	17.214
538.996	4300	2850	3548	3566	725.168	20.3356
539.995	3539	3593	3769	3633.67	120.272	3.30993
540.726	6743	8371	8633	7915.67	1023.97	12.936
542.738	5566	6922	4329	5605.67	1296.96	23.1365
544.918	4320	3110	2362	3264	988.043	30.2709
546.757	5279	5559	6862	5900	844.798	14.3186
547.022	4598	3958	4145	4233.67	329.084	7.77303
550.026	4820	4995	3520	4445	805.838	18.1291
550.677	2766	3918	6376	4353.33	1843.95	42.3573
552.787	7582	5785	5686	6351	1067.23	16.8041
558.711	2174	5189	5972	4445	2005.33	45.1143
559.987	2725	2882	2977	2861.33	127.265	4.44775
563.728	2304	3776	3677	3252.33	822.771	25.2979
564.726	4384	3926	7917	5409	2184.03	40.3777
566.756	4358	4169	9654	6060.33	3113.64	51.3774
568.754	9708	6258	7219	7728.33	1780.5	23.0386
572.017	3836	2115	2729	2893.33	872.189	30.1448
574.688	3415	4771	4037	4074.33	678.77	16.6597
576.703	2826	8270	4503	5199.67	2788.06	53.62
577.127	3796	3075	3309	3393.33	367.824	10.8396
578.712	6938	6621	8086	7215	770.781	10.683
587.086	2923	3242	4282	3482.33	710.662	20.4076
591.116	3067	4678	2802	3515.67	1015.29	28.8791
593.194	3767	3253	2521	3180.33	626.17	19.6888
594.683	5340	4971	6370	5560.33	725.059	13.0398
594.766	4257	6226	3566	4683	1380.22	29.473
596.679	4472	4645	5695	4937.33	661.836	13.4047
598.684	3479	4059	8199	5245.67	2574.05	49.07
614.679	3876	3256	5166	4099.33	974.389	23.7694
616.679	3757	5025	7070	5284	1671.62	31.6354
616.766	4587	5037	8146	5923.33	1937.99	32.7179
622.694	5195	6335	8790	6773.33	1837.15	27.1232
626.795	5318	2233	3523	3691.33	1549.37	41.9733
638.669	4248	3861	5037	4382	599.342	13.6774
642.678	4492	7111	7687	6430	1702.89	26.4835
656.65	5433	3050	8521	5668	2743.06	48.3956
678.662	4616	3991	6517	5041.33	1315.62	26.0966
680.654	3206	5824	5874	4968	1526.14	30.7194
680.846	3056	3650	3695	3467	356.647	10.2869
698.63	2980	3124	4657	3587	929.44	25.9114
700.647	4010	4036	4739	4261.67	413.587	9.70482
718.623	2650	3758	4700	3702.67	1026.12	27.713
