# Supplementary material for: Sub-nanoliter metabolomics via mass spectrometry to characterize volume-limited samples
Source: Nat Commun. 2020 Nov 6;11:5625. doi: 10.1038/s41467-020-19444-y (PMC7648103; doi:10.1038/s41467-020-19444-y)
Supplement: Supplementary file 4 — Source Data [file 41467_2020_19444_MOESM4_ESM.zip › Source data/Source data for figure 8b and figure S17.xlsx]

## Sheet: Feature #1
123.055
Unstimulated	Stimulated
0.04468	0.10003
0.08617	0.23159
0.09097	0.15676
0.08099	0.39043
0.04881	0.32976
0.05323	0.08463

## Sheet: Feature #2
137.047
Unstimulated	Stimulated
1.00484	0.34153
0.86571	0.69235
5.17125	0.07489
0.81414	0.00144
0.6374	0.11156
1.06863	0.17362
*0.00144 is a value generated during missing value imputation process through MetaboAnalyst (same for the following data sheets)

## Sheet: Feature #3
146.06
Unstimulated	Stimulated
0.00144	0.09352
0.00406	0.1836
0.02297	0.1298
0.00144	0.16215
0.00144	0.09997
0.00144	0.05939

## Sheet: Feature #4
163.978
Unstimulated	Stimulated
0.21573	0.26843
0.23433	0.49957
0.20405	0.86662
0.23284	0.80047
0.24187	0.59247
0.22703	0.24933

## Sheet: Feature #5
170.032
Unstimulated	Stimulated
0.62755	0.44912
0.48607	0.94665
0.41809	1.78597
0.46277	1.73034
0.45087	1.36202
0.45036	0.48499

## Sheet: Feature #6
209.093
Unstimulated	Stimulated
0.04184	0.21569
0.02633	0.42981
0.00144	0.46123
0.00144	0.44145
0.05598	0.33366
0.00144	0.12551

## Sheet: Feature #7
220.108
Unstimulated	Stimulated
0.00144	0.50079
0.00144	0.46911
0.00144	0.60014
0.00144	0.65265
0.00144	0.69953
0.00144	0.45049

## Sheet: Feature #8
227.079
Unstimulated	Stimulated
0.1898	0.00144
0.18376	0.00144
0.29004	0.00144
0.2387	0.00144
0.23543	0.00144
0.16658	0.00144

## Sheet: Feature #9
232.076
Unstimulated	Stimulated
0.00144	0.07667
0.0048	0.15532
0.00144	0.21726
0.01409	0.13019
0.00426	0.08357
0.00144	0.05255

## Sheet: Feature #10
243.075
Unstimulated	Stimulated
0.00144	0.22687
0.00144	0.37639
0.00144	0.48929
0.00144	0.32254
0.00144	0.30066
0.00144	0.1082

[truncated: 4 more sheets: Feature #11, Feature #12, Feature #13, Feature #14]
