# Supplementary material for: Sub-nanoliter metabolomics via mass spectrometry to characterize volume-limited samples
Source: Nat Commun. 2020 Nov 6;11:5625. doi: 10.1038/s41467-020-19444-y (PMC7648103; doi:10.1038/s41467-020-19444-y)
Supplement: Supplementary file 4 — Source Data [file 41467_2020_19444_MOESM4_ESM.zip › Source data/Source data for figure S7.xlsx]

## Sheet: Citruline
Citruline 50uM
nESI 1.5kV						Average	SD
			1	2	3
	M+Na (main ion form)	198.084	212000000	203000000	231000000
	Insource fragment	155.079	198000	168000	179000
		Fragmentation rate (%)	0.0933962	0.0827586	0.0774892	0.084548	0.00810308
TENGi
			1	2	3
	M+Na (main ion form)	198.084	355000000	415000000	506000000
	Insource fragment	155.079	279000	257000	291000
		Fragmentation rate (%)	0.0785915	0.0619277	0.0575099	0.0660097	0.0111178
0V
			1	2	3
	M+Na (main ion form)	198.084	245000	4110000	7610000
	Insource fragment	155.079	432	8280	8840
		Fragmentation rate (%)	0.176327	0.20146	0.116163	0.16465	0.0438309

## Sheet: Guanosine
Guanosine 10uM
nESI 1.5kV						Average	SD
			1	2	3
	M+Na (main ion form)	306.079	13700000	16900000	10900000
	Insource fragment	174.038	240000	263000	194000
		Fragmentation rate (%)	1.75182	1.55621	1.77982	1.69595	0.121824
TENGi
			1	2	3
	M+Na (main ion form)	306.079	27600000	19900000	26000000
	Insource fragment	174.038	405000	247000	339000
		Fragmentation rate (%)	1.46739	1.24121	1.30385	1.33748	0.116784
0V
			1	2	3
	M+Na (main ion form)	306.079	183000	84700	209000
	Insource fragment	174.038	4120	2700	4600
		Fragmentation rate (%)	2.25137	3.18772	2.20096	2.54668	0.555729
