# Supplementary material for: Sub-nanoliter metabolomics via mass spectrometry to characterize volume-limited samples
Source: Nat Commun. 2020 Nov 6;11:5625. doi: 10.1038/s41467-020-19444-y (PMC7648103; doi:10.1038/s41467-020-19444-y)
Supplement: Supplementary file 4 — Source Data [file 41467_2020_19444_MOESM4_ESM.zip › Source data/Source data for figure S8.xlsx]

## Sheet: Calibration curve
Lactic acid standard
Concentration (uM)	Replicate 1	Replicate 2	Replicate 3	Average	SD	RSD (%)
0.1	105000000	118000000	114000000	1.12333e+08	6.65833e+06	5.9273
1	126000000	157000000	142000000	1.41667e+08	1.55027e+07	10.9431
10	275000000	323000000	351000000	3.16333e+08	3.84361e+07	12.1505
50	1100000000	1210000000	1370000000	1.22667e+09	1.35769e+08	11.0682
Calibration curve equation	y=1.11E8+2.19E7x

## Sheet: Lactic acid in EBCs
Health Volunteer EBC (concentrated 20 times)
Replicate	Lactic acid signal intensity	Lactic acid concentration range in concentrated sample (μM)	Lactic acid concentration range in original EBC (μM)
1	314000000	9.26941	0.46347
2	387000000	12.6027	0.630137
3	332000000	10.0913	0.504566
Calibration curve equation	y=1.11E8+2.19E7x
