# Supplementary material for: Sub-nanoliter metabolomics via mass spectrometry to characterize volume-limited samples
Source: Nat Commun. 2020 Nov 6;11:5625. doi: 10.1038/s41467-020-19444-y (PMC7648103; doi:10.1038/s41467-020-19444-y)
Supplement: Supplementary file 4 — Source Data [file 41467_2020_19444_MOESM4_ESM.zip › Source data/Source data for figure S9c and S9d.xlsx]

## Sheet: Sheet1
Time	EIC Aera of lactic acid	Starting (min)	End (min)	Pulse width (min)		Figure S9c
0.38	5.405	0.141	0.154	0.013		Average pulse width (min)	SD	RSD (%)
0.424	5.925	0.182	0.196	0.014		0.0138519	0.00123113	8.8878
0.472	4.083	0.226	0.24	0.014
0.516	4.202	0.323	0.337	0.014
0.569	6.896	0.369	0.384	0.015		Figure S9d
0.615	5.153	0.418	0.434	0.016		Average EIC area of lactic acid	SD	RSD (%)
0.658	6.017	0.558	0.573	0.015		5.38819	1.01198	18.7815
0.706	4.941	0.605	0.618	0.013
0.756	5.814	0.653	0.666	0.013
0.801	4.82	0.7	0.716	0.016
0.855	5.956	0.75	0.763	0.013
0.902	4.047	0.845	0.858	0.013
0.948	5.192	0.938	0.952	0.014
0.99	4.043	0.986	0.999	0.013
1.041	4.055	1.034	1.045	0.011
1.089	5.646	1.081	1.093	0.012
1.136	7.341	1.127	1.14	0.013
1.184	4.527	1.174	1.188	0.014
1.232	6.008	1.222	1.237	0.015
1.281	5.396	1.274	1.287	0.013
1.329	7.053	1.321	1.335	0.014
1.376	6.279	1.369	1.384	0.015
1.428	5.734	1.418	1.432	0.014
1.472	4.036	1.466	1.479	0.013
1.523	5.571	1.517	1.533	0.016
1.582	6.963	1.571	1.586	0.015
1.63	4.378	1.622	1.635	0.013
