# Supplementary material for: Sub-nanoliter metabolomics via mass spectrometry to characterize volume-limited samples
Source: Nat Commun. 2020 Nov 6;11:5625. doi: 10.1038/s41467-020-19444-y (PMC7648103; doi:10.1038/s41467-020-19444-y)
Supplement: Supplementary file 4 — Source Data [file 41467_2020_19444_MOESM4_ESM.zip › Source data/Source data for figure S10.xlsx]

## Sheet: Sheet1
	sample	missing value number	Percentage (%)		Total feature number: 158
QCA	QCA	0	0
QCB	QCB	0	0
QCC	QCC	0	0
QCD	QCD	0	0
QCE	QCE	0	0
11B	Post_1	7	4.43038
12B	Post_2	14	8.86076
13B	Post_3	4	2.53165
14B	Post_4	1	0.632911
15B	Post_5	3	1.89873
16B	Post_6	2	1.26582
17B	Post_7	4	2.53165
2B	Post_8	61	38.6076
8B	Post_9	1	0.632911
9B	Post_10	1	0.632911
10A	Pre_1	27	17.0886
11A	Pre_2	2	1.26582
12A	Pre_3	16	10.1266
13A	Pre_4	20	12.6582
14A	Pre_5	30	18.9873
16A	Pre_6	17	10.7595
17A	Pre_7	13	8.22785
2A	Pre_8	24	15.1899
8A	Pre_9	10	6.32911
9A	Pre_10	20	12.6582
