# Supplementary material for: Sub-nanoliter metabolomics via mass spectrometry to characterize volume-limited samples
Source: Nat Commun. 2020 Nov 6;11:5625. doi: 10.1038/s41467-020-19444-y (PMC7648103; doi:10.1038/s41467-020-19444-y)
Supplement: Supplementary file 4 — Source Data [file 41467_2020_19444_MOESM4_ESM.zip › Source data/EBC dataset.xlsx]

## Sheet: IS normalized
	11B	12B	13B	14B	15B	16B	17B	8B	9B	10A	11A	12A	13A	14A	16A	17A	2A	8A	9A
Label	Post	Post	Post	Post	Post	Post	Post	Post	Post	Pre	Pre	Pre	Pre	Pre	Pre	Pre	Pre	Pre	Pre
165.022	1.41325	0.728057	0.21627	0.272221	0.709967	1.63576	0.477353	0.544367	0.64447	0.133722	0.399095	0.757481	0.392361	0.424195	0.562179	0.194247	0.692028	0.638844	0.692184
186.07	1.02356		1.23069	0.664709		1.0297	0.407408	1.39748	1.25373		0.460576		0.822682	0.570921	0.807863		0.891179	1.59589	1.15188
191.078	1.35529	0.21732	1.25935	1.0148	0.452651	2.08079	0.6234	1.75726	1.626	0.15134	0.807821	0.54035	0.931046	0.716019	0.815483	0.171903	1.21769	2.11033	1.45701
200.086	0.850779		1.19335	0.637442	0.100826	1.16471	0.400141	1.24825	1.19571		0.360035		0.722957	0.481195	0.742388	0.0780749	0.712967	1.67725	1.17858
228.168	0.567437	0.401154	0.282775	0.511915	0.758619	1.00991	0.467908	0.996452	0.59272	0.201443	0.429286	0.569805	0.156327	1.05781	1.0616	0.551283	0.739384	0.316408	0.156786
237.123	4.28929	0.407684	7.6567	2.10519	0.510658	11.0863	3.17681	6.01175	5.46353	0.342071	2.49871	0.800171	2.73103	2.04944	9.29362	0.193214	4.46817	14.3709	8.17724
238.125	0.719425		0.933182	0.302872	0.128697	1.40777	0.43313	0.800835	0.745152		0.46421	0.249464	0.316812	0.274921	1.17608	0.0779679	0.679514	1.8423	1.11442
247.143	1.80313	0.280473	2.41935	0.778298	0.276066	1.93501	0.433334	2.16595	2.30671	0.308455	1.2282	0.692348	1.48817	0.811808	1.04999	0.119751	1.96342	5.12929	3.3912
265.202	0.411366		0.388232	0.139098	0.0954212	0.331547		0.150331	0.379566		0.351191		0.220394	0.187318	0.132442		0.396089		0.215137
273.064	0.818011	0.922409	0.623318	0.466025	0.856383	1.63837	0.80689	0.537865	0.683686	0.583648	0.470013	1.01678	0.401451	0.476276	1.52515	0.670764	0.970685	0.803972	0.461859
276.109	0.476898		0.453201	0.26194	0.123219	1.11836	0.368355	0.457931	0.768344	0.155904	0.318229		0.204761	0.205561	0.510875	0.087238	0.623259	0.830739	0.675076
289.155	0.359848	0.149017	0.520005	0.130728	0.139189	0.377162	0.114287	0.36203	0.484367		0.311976		0.339021	0.186549	0.250296	0.0994048	0.319848	0.896545	1.24497
291.17	1.05389	0.185708	1.52737	0.486465	0.129765	1.89804	0.462165	1.44337	1.37824	0.126206	0.847891	0.223818	1.05738	0.399316	0.789674		1.51015	3.58986	3.48249
295.187	1.89516		3.82481	1.03509		1.96681	0.211346	4.16343	4.02371	0.152259	1.67267		1.73554	0.741996	0.688649		2.22738	13.7344	9.90823
296.188	0.318613		0.519349	0.16335		0.403336		0.578595	0.597546		0.349273		0.283036	0.148003	0.177713		0.385172	1.92818	1.41727
305.184	1.72716		1.17033	0.61142	0.1315	3.05926	1.0542	2.76802	2.461		1.55633	0.347662	2.01418	0.191237	0.786102		5.18551	3.18095	2.4948
309.109	0.381314	0.197734		0.0771453	0.12891		0.13118	0.177294	0.171167	0.163102	0.364585	0.280985		0.184511	2.68767	0.110576	0.37993	0.192688	0.156161
310.804	0.725202	0.549345			0.20021	0.504539	0.335087					0.682503			0.633625	0.176941
315.167	1.04137	0.180226	2.40555	0.434683	0.327208	1.62851	0.162998	1.1475	2.11564	0.74645	1.35147	0.640398	1.08394	0.486452	0.402147	0.13071	1.01553	4.012	3.16361
318.815	1.86132	1.92602	0.527656	0.410538	0.57591	1.91087	0.424493	0.113641	0.233851		0.440852	1.09844		0.0510172		0.417065	0.276772	0.211288	0.127565
323.119	3.37627	0.147469	3.05617	0.791896	0.15923	2.55037	0.266218	2.55725	2.72399	0.113755	1.83845	0.4426	0.820667	0.576521	1.33691		1.53987	7.81822	4.60276
324.116	0.606443		0.492289	0.188105		0.582262	0.0959572	0.514856	0.583507	0.134961	0.357946		0.243113	0.115172	0.363043	0.109875	0.370025	1.21949	0.757325
325.112	1.544	0.258909	1.28411	0.414831	0.234425	1.4407	0.21203	1.12845	1.35402	0.165095	1.04693	0.35899	0.370652	0.373708	0.756763		0.863286	3.2883	1.98746
329.243	0.573573	0.243724	0.493201	0.31136	0.127194	0.493504	0.199741	0.684191	0.461536	0.111808	0.386192	0.287247	0.492418	0.181634	0.250872		1.21943	0.651266	0.514011
333.135	1.5269		1.54687	0.331032	0.29157	1.13173	0.198106	1.33056	2.02087	0.111734	0.874031		0.516254	0.316239	0.580485	0.232478	0.760892	4.82836	3.90398
334.137	0.323914		0.268282	0.116124	0.103378	0.219994		0.273836	0.470999	0.116445	0.237553		0.124524	0.0869452	0.159538	0.0810695	0.23053	0.961402	0.679384
335.131	0.806613	0.20928	0.696055	0.163326	0.165919	0.753235	0.129435	0.599074	1.07522	0.207695	0.450428	0.566325	0.254017	0.208213	0.396026	0.121883	0.462165	1.9465	1.52591
336.815	0.427072	0.394318	0.257364	0.0732488	0.200284	0.472505	0.24798	0.139423		0.163471		0.585582			0.722785	0.391391
351.146	1.16665		0.926435	0.321395	0.08125	1.09881	0.153903	0.82015	0.838444		0.639551		0.321446	0.169937	0.407567		0.707637	2.51577	1.52418
352.153	0.225808		0.276364	0.075785	0.0740552	0.335989		0.218938	0.182116		0.171411	0.27652		0.104213	0.145146		1.6873	0.560667	0.362082
353.007		0.12698	0.222488	0.0659118	0.140903	0.259081	0.100133	0.124277	0.224318	0.164076				0.0834069	0.116427	0.0743316	3.38483		0.103199
366.846		0.181671	1.94787	0.374255	0.327686	0.526836	0.594666	0.469391	0.87933	0.784403	0.380807	0.347266	0.602481	0.214182		0.281815	0.57707	0.581196	0.607304
372.784	1.04206	0.971517	0.30738	0.191295	0.357853	0.930547	0.306974	0.128612	0.142843		0.258733	0.768423			0.609672	0.295824		0.117563
373.13	0.519404		0.813344	0.205418		0.631928		0.42449	0.611071	0.119666	0.437629	0.291266	0.345565	0.168446	0.156921		0.433728	1.35179	0.807634
375.126	0.3509		0.310895	0.133553		0.402551		0.228413	0.363455				0.162552			0.0993012		0.545294	0.37286
376.813	0.310253	0.331269	0.379213	0.0912092	0.23042	0.615676	0.441897	0.201012		0.250699	0.226989	0.980334	0.190258		2.10012			0.248957	0.103366
377.104	0.497971	0.416068	0.436091	0.328499	0.525632	0.966334	0.384327	0.442946	0.506407	0.311469	0.478101	0.866007	0.185765	0.314215	0.648108	0.287489	0.409252	0.594046	0.255096
378.801	0.530396	0.547712	0.515632	0.130196	0.28556	0.718722	0.28499	0.150159	0.16434	0.127243	0.208776	0.539028	0.176735		1.46873	0.266414	0.179899	0.11674	0.102061
381.14	0.214592		0.344012		0.105778			0.19597	0.365727	0.178578	0.2747		0.176573	0.0857521	0.151458			0.529594	0.444538
384.82	0.295719	0.189101	0.373476	0.0928442	0.150393	0.340658	0.207663	0.141817		0.19019	0.173824		0.148086		0.18791	0.195339	0.307939
392.781	0.877077	0.712043	0.236273	0.123654	0.284684	1.00371	0.417472	0.15452	0.155683	0.104032	0.217215	0.996026			0.88488	0.316445		0.144676
394.776	0.408308	0.375115	0.191545	0.0875808	0.137679	0.37802	0.259225	0.0919137				0.622314	0.113662		0.703428	0.293466
400.796	0.594498	0.525688	0.385055	0.149557	0.319839	0.877692	0.369212	0.142649	0.191086	0.139716	0.235394	0.603589	0.12239		0.310075	0.181393	0.30411	0.188137	0.117181
402.82	0.448356	0.347828	1.62581	0.429601	0.304934	0.497443		0.395645	0.717289	1.23873	0.506061	0.560004	0.711953	0.225904	1.15713		0.406533	0.408283	0.35383
408.755	0.883608	0.823117		0.0750604	0.296014	1.06345	0.376551	0.0845591				1.111			1.12642	0.253191
412.777	0.993929	0.334436	0.221818	0.140912	0.224936	0.417947	0.371299	0.141753	0.200305		0.248776	0.286394				0.249131
412.833	0.276925	0.300009	1.70615	0.310596	0.180015	0.51455	0.345155	0.149527	0.534276	0.0958781	0.385222	0.343051	0.793687	0.121939			0.356493	0.276019	0.286604
414.775		0.93907	0.437986	0.27829	0.445002	0.97423	0.483716	0.201017	0.209092	0.112865	0.370677	0.820593	0.19944	0.0494707		0.365415
416.772	0.588863	0.581425	0.384187	0.154748	0.314037	0.74447	0.36328	0.113395	0.124155		0.220371	0.559932	0.171948			0.28877	0.18201	0.115862
418.791		0.280904	0.719562	0.194518		0.628159	0.560409	0.276671	0.217196	0.250028	0.314238	0.431132	0.244233	0.0468019	0.51128	0.289147	0.289274	0.214535	0.108231
420.791	0.79275	0.508567	1.06569	0.396569	0.365448	0.699978	0.519603	0.20668	0.396574	0.132752	0.488264	0.64722	0.470224	0.0696654	0.354971	0.398051		0.243334	0.197596
421.066	0.214017	0.128886	0.27523		0.0990731	0.260962		0.119244	0.163158	0.111801	0.22642			0.0738323			0.220534	0.344337	0.212705
422.831			0.679397	0.138436			0.203976	0.209434	0.271014	0.258057	0.216595		0.424636	0.153375			0.336614	0.277683	0.221924
424.803		0.20341	0.927368		0.181395	0.525527	0.442524	0.293663	0.465188	0.27564	0.285714	0.423601			0.190765	0.286078	0.399826	0.321995	0.17806
426.806			1.00402	0.163903	0.259989	0.54232	0.284485	0.178658	0.301656	0.128168	0.306414	0.359974	0.485675		0.295093	0.195163	0.383361	0.251168
429.08	0.170509		0.596888	0.115149	0.090205			0.217727	0.411482	0.236695	0.286683		0.143537	0.0760918	0.162321		0.209198	0.753049	0.488389
431.088	0.30535		0.614895	0.111229		0.379966		0.281149	0.392639	0.131297	0.324294		0.214838	0.129702	0.167193		0.179139	0.800581	0.526828
432.743	1.1387	1.10097	0.276091	0.194016	0.407646	1.11564	0.258431	0.112403			0.212291	1.01988			0.356101	0.384965		0.122448
438.79		0.281537	0.744409	0.209942	0.254402	0.482228	0.456166	0.215143	0.287741	0.319858	0.393529	0.274589	0.171825	0.0705511		0.159625	0.267518	0.243072	0.15556
439.102	0.238024		0.465407	0.0896587	0.155451			0.191646	0.498683	0.109063			0.173802	0.131876	0.13699		0.179307	0.769351	0.529923
441.039	0.374898		0.240545	0.0760568	0.106728	0.36107		0.120869	0.282761	0.140518	0.181352			0.106858	0.19842			0.326903
442.781		0.204407	0.312354	0.136701	0.201035	0.547646	0.287621	0.125856	0.194508			0.303764	0.16187		0.142906	0.250385	0.214443	0.175207
444.818		0.137999	1.06201	0.215252	0.135102		0.330428	0.172241	0.42821	0.27346	0.389496		0.713389	0.110646		0.136897		0.239572	0.262173
446.806	0.316086	0.243597	1.24591	0.268564	0.247337	0.46608	0.368345	0.230323	0.503226	0.124808	0.371538	0.374434	0.564623		0.234113	0.164226	0.285873	0.345219	0.195379
450.829	0.304198		2.04658	0.244342	0.100389	0.281818	0.438392	0.0953408	0.547221		0.36827	0.291776	1.37016		0.136087	0.16631	0.205807	0.26632	0.239345
460.78	0.208708	0.186957	0.887823	0.297896	0.243532	0.524835	0.471074	0.25124	0.333904	0.243897	0.399621		0.367471	0.0729437	0.87965	0.405431	0.388583	0.28551	0.291284
462.782	0.493896	0.366977	1.22325	0.404706	0.227648	0.444314	0.517019	0.217599	0.472259	0.147943	0.449438		0.473524	0.0584797	0.485504	0.292101		0.324485	0.28055
470.794	0.227049	0.17433	1.06404	0.218853	0.156831	0.293041	0.218849	0.100723	0.364658		0.235942	0.28313	0.489359					0.294197	0.0950804
471.144	0.267979			0.0866546	0.0946321	0.285323		0.119227	0.389474	0.148903	0.299411	0.202555			0.127461		5.34833	0.267571	0.169046
488.789	0.357934		0.933397	0.19485	0.192722	0.424148	0.276672	0.237296	0.269046	0.187902	0.305389		0.461585	0.0811483		0.205455		0.243586	0.220309
524.757			0.905167	0.237173	0.170756	0.311458	0.207551	0.256621	0.311518	0.159756		0.33174				0.159076		0.319819	0.144567
574.764	0.283884	0.19407	1.12055	0.28743		0.2997	0.235995	0.0924143	0.561384		0.430881	0.295906	0.534333			0.135071			0.310648

## Sheet: MetaboAnalyst processed
	11B	12B	13B	14B	15B	16B	17B	8B	9B	10A	11A	12A	13A	14A	16A	17A	2A	8A	9A
Label	Post	Post	Post	Post	Post	Post	Post	Post	Post	Pre	Pre	Pre	Pre	Pre	Pre	Pre	Pre	Pre	Pre	p-value
165.022	1.62502	0.570135	-1.36038	-0.994461	0.530118	1.85757	-0.101223	0.107707	0.37618	-2.12493	-0.385998	0.633147	-0.413061	-0.28899	0.158916	-1.53118	0.489415	0.362235	0.489775	0.240858
186.07	0.656573	-1.59271	0.766358	0.399408	-1.59271	0.660135	0.107787	0.842069	0.777404	-1.59271	0.18086	-1.59271	0.526426	0.308801	0.515597	-1.59271	0.574069	0.921157	0.72693	0.651193
191.078	0.659688	-1.63382	0.5677	0.297165	-0.714434	1.19691	-0.313384	0.985156	0.887876	-2.08717	0.0113384	-0.492529	0.189228	-0.139818	0.0231674	-1.92755	0.52554	1.21457	0.750375	0.389753
200.086	0.570591	-1.88378	0.801864	0.373273	-0.887056	0.78526	0.0550077	0.832608	0.803215	-1.88378	-0.0171775	-1.88378	0.459317	0.181082	0.477444	-1.06178	0.449805	1.03452	0.793355	0.520574
228.168	0.247376	-0.324451	-0.901066	0.0775836	0.726181	1.19798	-0.0706369	1.17585	0.319259	-1.46028	-0.212687	0.254242	-1.87835	1.27439	1.28029	0.199752	0.683832	-0.715762	-1.87351	0.272659
237.123	0.401659	-1.43947	0.85499	-0.155142	-1.26328	1.14455	0.166767	0.665771	0.590964	-1.57675	-0.0210742	-0.911919	0.0484797	-0.176139	1.00656	-2.02361	0.433624	1.34756	0.906447	0.669683
238.125	0.522324	-2.18357	0.727959	-0.161527	-0.837988	1.05297	0.121237	0.607063	0.550097	-2.18357	0.176014	-0.314868	-0.125957	-0.23806	0.910824	-1.23402	0.477209	1.26561	0.868259	0.860723
247.143	0.571822	-1.30075	0.867658	-0.273667	-1.31668	0.642853	-0.862969	0.756316	0.819677	-1.20505	0.185419	-0.391428	0.378631	-0.231246	0.0276525	-2.15712	0.657521	1.62388	1.20748	0.966397
265.202	1.09758	-1.34245	1.04827	0.173914	-0.147081	0.913814	-1.34245	0.240062	1.02904	-1.34245	0.962849	-1.34245	0.565954	0.427434	0.132148	-1.34245	1.06534	-1.34245	0.545388	0.458527
273.064	0.333379	0.636935	-0.353572	-1.08853	0.449232	2.08875	0.298783	-0.726209	-0.119948	-0.519759	-1.067	0.883095	-1.46548	-1.03355	1.90779	-0.168173	0.765857	0.289629	-1.11123	0.501009
276.109	0.512473	-2.2372	0.465946	-0.0345079	-0.722904	1.29054	0.276716	0.475425	0.947861	-0.508156	0.143185	-2.2372	-0.259317	-0.255758	0.575299	-1.03807	0.756815	1.01914	0.829721	0.667249
289.155	0.4676	-0.383195	0.822899	-0.509551	-0.449033	0.51295	-0.639242	0.473433	0.754383	-2.16751	0.329831	-2.16751	0.410064	-0.166429	0.117244	-0.77385	0.35388	1.34859	1.66545	0.642914
291.17	0.413198	-0.942272	0.702916	-0.190407	-1.22211	0.87256	-0.230416	0.658749	0.6227	-1.24382	0.243385	-0.79654	0.415779	-0.344542	0.187847	-2.55768	0.694062	1.37015	1.34644	0.762815
295.187	0.473612	-1.6092	0.806635	0.186779	-1.6092	0.491211	-0.566673	0.846866	0.830677	-0.722174	0.414388	-1.6092	0.431885	0.0289009	-0.00648394	-1.6092	0.550215	1.41291	1.25805	0.94762
296.188	0.428434	-1.30297	0.752711	-0.014944	-1.30297	0.584926	-1.30297	0.824407	0.845797	-1.30297	0.489411	-1.30297	0.349853	-0.0804202	0.0409813	-1.30297	0.554344	1.62332	1.419	0.830009
305.184	0.550458	-1.88525	0.329952	-0.0379054	-0.90857	0.874369	0.27074	0.817688	0.751078	-1.88525	0.491451	-0.357766	0.637562	-0.696405	0.104477	-1.88525	1.17335	0.896471	0.758808	0.736789
309.109	0.808681	0.219559	-1.69284	-0.624674	-0.164198	-1.69284	-0.148545	0.121678	0.0901278	0.0468335	0.768432	0.534773	-1.69284	0.157466	2.56059	-0.301804	0.805418	0.196368	0.00782105	0.162396
315.167	0.28734	-1.47911	1.13051	-0.592509	-0.878537	0.737636	-1.58029	0.385081	1.00118	-0.0479758	0.549846	-0.2023	0.327693	-0.479195	-0.67086	-1.80258	0.262042	1.64564	1.40639	0.662622
318.815	1.3596	1.38335	0.483663	0.309272	0.544469	1.37786	0.332499	-0.583164	-0.081774	-1.67957	0.358774	0.993139	-1.67957	-1.13937	-1.67957	0.320232	0.0353105	-0.152275	-0.50286	0.0136202
323.119	0.899699	-1.17542	0.833679	-0.061421	-1.12457	0.713764	-0.783936	0.71555	0.757413	-1.34744	0.496818	-0.44701	-0.0377675	-0.271805	0.285678	-2.39392	0.379355	1.45624	1.10509	0.732724
324.116	0.852698	-1.83264	0.680512	-0.113801	-1.83264	0.819101	-0.669463	0.717519	0.820866	-0.387906	0.417391	-1.83264	0.0979891	-0.518799	0.429064	-0.557662	0.444791	1.42948	1.03614	0.805926
325.112	0.873554	-0.680581	0.713144	-0.270311	-0.767039	0.813286	-0.854423	0.600674	0.759277	-1.07218	0.535414	-0.396141	-0.368319	-0.36117	0.252924	-2.7705	0.367545	1.53154	1.09331	0.599766
329.243	0.704561	-0.279154	0.531034	0.00234521	-1.02658	0.531741	-0.507893	0.907262	0.454763	-1.17475	0.249908	-0.0903054	0.529208	-0.617112	-0.245929	-2.96973	1.57152	0.850573	0.578537	0.559915
333.135	0.750713	-2.08426	0.759533	-0.287194	-0.373371	0.547382	-0.635745	0.657264	0.941006	-1.0245	0.371959	-2.08426	0.0145007	-0.318232	0.0941123	-0.52713	0.277845	1.53233	1.38805	0.903555
334.137	0.726634	-1.75229	0.548702	-0.241933	-0.351694	0.361329	-1.75229	0.56805	1.08014	-0.239331	0.433839	-1.75229	-0.176	-0.515115	0.0579439	-0.581161	0.405503	1.75391	1.42605	0.719907
335.131	0.821636	-0.795345	0.644955	-1.09247	-1.07359	0.739577	-1.37117	0.465126	1.16614	-0.804454	0.123325	0.397748	-0.56317	-0.801473	-0.030944	-1.44321	0.154155	1.87747	1.5857	0.82741
336.815	0.988595	0.929084	0.610888	-0.326119	0.423888	1.06399	0.583189	0.153771	-1.17546	0.272428	-1.17546	1.224	-1.17546	-1.17546	1.381	0.923528	-1.17546	-1.17546	-1.17546	0.139223
351.146	0.907612	-1.59576	0.759878	0.0814846	-0.799582	0.869225	-0.390338	0.681792	0.695928	-1.59576	0.522412	-1.59576	0.0815873	-0.32684	0.233694	-1.59576	0.587238	1.40003	1.07891	0.592763
352.153	0.468216	-1.3515	0.630564	-0.408976	-0.427522	0.787553	-1.3515	0.44339	0.295419	-1.3515	0.246743	0.631018	-1.3515	-0.153092	0.113101	-1.3515	2.08441	1.19903	0.847656	0.686711
353.007	-1.1836	0.224831	0.692502	-0.321816	0.31158	0.819481	0.0267809	0.206889	0.699334	0.438543	-1.1836	-1.1836	-1.1836	-0.12559	0.152486	-0.221616	2.96267	-1.1836	0.0519253	0.513323
366.846	-2.48122	-0.605173	1.569	0.0571905	-0.0645939	0.370585	0.481581	0.264773	0.840079	0.73538	0.0730954	-0.0114051	0.493548	-0.454302	-2.48122	-0.202801	0.454054	0.460583	0.500855	0.849087
372.784	1.29265	1.24219	0.413664	0.0722183	0.523125	1.21116	0.412711	-0.213593	-0.138043	-1.43872	0.289624	1.07334	-1.43872	-1.43872	0.906722	0.386075	-1.43872	-0.278253	-1.43872	0.0220049
373.13	0.650653	-1.67818	0.987841	-0.0467823	-1.67818	0.798087	-1.67818	0.498934	0.772853	-0.452996	0.521853	0.215749	0.344273	-0.195964	-0.249243	-1.67818	0.51512	1.36981	0.982544	0.543511
375.126	1.10242	-0.979193	1.00928	0.35916	-0.979193	1.20808	-0.979193	0.772064	1.12947	-0.979193	-0.979193	-0.979193	0.510338	-0.979193	-0.979193	0.131179	-0.979193	1.44162	1.14913	0.23485
376.813	0.416655	0.467275	0.571671	-0.528776	0.186897	0.945969	0.689824	0.0814478	-1.57768	0.252045	0.175313	1.30525	0.0389823	-1.57768	1.89367	-1.57768	-1.57768	0.246659	-0.432168	0.579556
377.104	0.357332	-0.0865697	0.02954	-0.670343	0.490877	1.9951	-0.282605	0.068068	0.398832	-0.801847	0.25674	1.7243	-2.07852	-0.780162	1.00831	-0.999755	-0.127375	0.793137	-1.29506	0.303736
378.801	0.876104	0.911183	0.845278	-0.657552	0.200011	1.20789	0.197831	-0.5018	-0.403268	-0.682597	-0.141958	0.893733	-0.323875	-2.52899	1.98828	0.124234	-0.304505	-0.776651	-0.923351	0.228837
381.14	0.661404	-1.18646	1.05537	-1.18646	0.0709311	-1.18646	-1.18646	0.585624	1.10647	0.508048	0.867544	-1.18646	0.498623	-0.104226	0.370553	-1.18646	-1.18646	1.41553	1.26938	0.57566
384.82	0.934363	0.497221	1.1626	-0.198163	0.273319	1.07268	0.588767	0.215925	-1.54331	0.502835	0.414868	-1.54331	0.258206	-1.54331	0.491047	0.528951	0.973953	-1.54331	-1.54331	0.174203
392.781	1.17288	1.01474	0.17787	-0.313293	0.319266	1.27519	0.609693	-0.144268	-0.138581	-0.444346	0.114074	1.26936	-1.57437	-1.57437	1.1796	0.399506	-1.57437	-0.194199	-1.57437	0.0659038
394.776	1.06582	1.00011	0.479279	-0.12706	0.223418	1.00609	0.713745	-0.0896508	-1.14804	-1.14804	-1.14804	1.39239	0.0748875	-1.14804	1.48734	0.809886	-1.14804	-1.14804	-1.14804	0.156588
400.796	1.14203	0.990904	0.608413	-0.55344	0.380426	1.62068	0.556793	-0.611532	-0.252399	-0.637058	0.00379959	1.16068	-0.799696	-2.82942	0.342335	-0.316355	0.318469	-0.271505	-0.853124	0.0731043
402.82	0.152715	-0.0782476	1.32462	0.11384	-0.197978	0.247229	-2.53132	0.0389342	0.58019	1.07724	0.262855	0.354998	0.573397	-0.470875	1.01525	-2.53132	0.0636307	0.0675387	-0.0626836	0.877555
408.755	1.27623	1.23332	-0.919111	-0.215351	0.61462	1.38831	0.760203	-0.143294	-0.919111	-0.919111	-0.919111	1.41477	-0.919111	-0.919111	1.42311	0.520087	-0.919111	-0.919111	-0.919111	0.163447
412.777	1.7045	0.857905	0.538785	0.186157	0.549634	1.03116	0.939175	0.190784	0.459497	-1.20742	0.627929	0.737373	-1.20742	-1.20742	-1.20742	0.629038	-1.20742	-1.20742	-1.20742	0.000861319
412.833	0.124316	0.200757	1.86032	0.233868	-0.286892	0.715831	0.334596	-0.46404	0.751749	-0.88826	0.439453	0.328757	1.12962	-0.658745	-2.23254	-2.23254	0.365455	0.121188	0.157115	0.112774
414.775	-1.40012	1.27873	0.724975	0.395702	0.736514	1.30542	0.79708	0.159551	0.188142	-0.259468	0.603833	1.18082	0.153832	-0.857997	-1.40012	0.593452	-1.40012	-1.40012	-1.40012	0.0512561
416.772	1.10209	1.09123	0.737464	-0.038877	0.565327	1.30228	0.68969	-0.304295	-0.226913	-1.64963	0.262926	1.05907	0.0511018	-1.64963	-1.64963	0.493714	0.0996506	-0.285927	-1.64963	0.0188886
418.791	-2.21463	0.276902	1.22084	-0.0918657	-2.21463	1.08451	0.969983	0.261667	0.0187943	0.160054	0.389432	0.706807	0.136525	-1.52091	0.87791	0.305927	0.306366	0.00642382	-0.680113	0.761633
420.791	1.0007	0.510281	1.32758	0.235474	0.145187	0.863203	0.533998	-0.484461	0.235488	-0.973485	0.465273	0.776631	0.423683	-1.6856	0.113053	0.239597	-2.88839	-0.3041	-0.534116	0.0408324
421.066	0.828875	0.333051	1.07483	-1.3329	0.0758704	1.02278	-1.3329	0.257033	0.563579	0.194022	0.883959	-1.3329	-1.3329	-0.211559	-1.3329	-1.3329	0.858207	1.29387	0.822863	0.509211
422.831	-1.22519	-1.22519	1.50337	0.213865	-1.22519	-1.22519	0.528032	0.549438	0.758381	0.718668	0.576691	-1.22519	1.1224	0.296924	-1.22519	-1.22519	0.934094	0.778084	0.596391	0.551042
424.803	-1.76903	0.0746008	1.3695	-1.76903	-0.0231604	0.884736	0.738009	0.388012	0.780639	0.333954	0.364592	0.700706	-1.76903	-1.76903	0.0198255	0.365678	0.651405	0.466624	-0.0389995	0.766402
426.806	-1.73328	-1.73328	1.50772	-0.0560045	0.342025	0.976335	0.419707	0.0183594	0.470268	-0.268157	0.483769	0.622755	0.881158	-1.73328	0.451292	0.0945888	0.677062	0.312245	-1.73328	0.925722
429.08	0.267453	-1.41051	1.32732	-0.0645817	-0.271051	-1.41051	-1.41051	0.474229	1.01266	0.544884	0.706964	-1.41051	0.121805	-0.414924	0.225824	-1.41051	0.440428	1.52391	1.15761	0.510577
431.088	0.616087	-1.47416	1.18624	-0.2064	-1.47416	0.794158	-1.47416	0.54883	0.820879	-0.0713201	0.665114	-1.47416	0.32973	-0.0812761	0.125517	-1.47416	0.181722	1.40118	1.06033	0.770313
432.743	1.32831	1.30571	0.37795	0.141334	0.639307	1.31458	0.333615	-0.224736	-1.27573	-1.27573	0.201707	1.2544	-1.27573	-1.27573	0.548636	0.600911	-1.27573	-0.167338	-1.27573	0.0684449
438.79	-2.3676	0.372416	1.44451	0.0488909	0.260673	0.965782	0.90452	0.0758694	0.396449	0.513121	0.741664	0.344867	-0.172008	-1.15324	-2.3676	-0.253205	0.316102	0.21044	-0.281645	0.348726
439.102	0.635369	-1.27283	1.18756	-0.168565	0.28454	-1.27283	-1.27283	0.456904	1.24443	-0.00727347	-1.27283	-1.27283	0.376424	0.149118	0.180445	-1.27283	0.402106	1.60149	1.29447	0.937473
441.039	1.32682	-1.17895	0.925616	-0.11526	0.190968	1.29284	-1.17895	0.303438	1.07181	0.43961	0.670235	-1.17895	-1.17895	0.192061	0.751558	-1.17895	-1.17895	1.20296	-1.17895	0.235696
442.781	-1.54392	0.504158	0.905285	0.123584	0.488419	1.43647	0.827244	0.0453946	0.457198	-1.54392	-1.54392	0.878904	0.283444	-1.54392	0.165576	0.696087	0.549496	0.35834	-1.54392	0.140264
444.818	-1.44936	-0.00682006	1.65433	0.355044	-0.0240891	-1.44936	0.703913	0.173592	0.914932	0.549872	0.837794	-1.44936	1.33043	-0.186615	-1.44936	-0.0133445	-1.44936	0.442177	0.51556	0.700507
446.806	0.180568	-0.15361	1.94018	-0.0284398	-0.134066	0.678763	0.376854	-0.225491	0.777136	-1.01145	0.387927	0.397887	0.924823	-3.15594	-0.204557	-0.659383	0.0516862	0.293672	-0.436568	0.119478
450.829	0.341886	-1.76251	1.90738	0.161951	-0.568476	0.279131	0.641994	-0.610834	0.824096	-1.76251	0.498855	0.307648	1.57786	-1.76251	-0.318663	-0.153976	0.0210061	0.232682	0.14498	0.591413
460.78	-0.369611	-0.504151	1.40033	0.065343	-0.180976	0.757681	0.625569	-0.142885	0.204839	-0.179146	0.424472	-3.04163	0.321939	-1.65449	1.38902	0.442117	0.390229	0.0134302	0.0379042	0.40926
462.782	0.625975	0.340753	1.49689	0.434725	-0.117766	0.524385	0.669911	-0.161115	0.582958	-0.531587	0.535397	-2.30006	0.585527	-1.42254	0.609518	0.121623	-2.30006	0.222583	0.082877	0.0393165
470.794	0.451802	0.229032	1.75423	0.420802	0.13985	0.66693	0.420788	-0.233447	0.851287	-1.46218	0.484195	0.637919	1.09929	-1.46218	-1.46218	-1.46218	-1.46218	0.67025	-0.282043	0.0259873
471.144	0.606644	-1.13438	-1.13438	-0.200241	-0.137311	0.651471	-1.13438	0.0277898	0.873895	0.186647	0.685921	0.406583	-1.13438	-1.13438	0.0755165	-1.13438	2.7465	0.605555	0.277325	0.483418
488.789	0.723561	-1.70736	1.57857	0.181112	0.171317	0.87497	0.493849	0.356905	0.468917	0.148724	0.581941	-1.70736	0.950421	-0.600128	-1.70736	0.228382	-1.70736	0.38024	0.29065	0.154044
524.757	-1.20931	-1.20931	1.72444	0.648791	0.384932	0.867615	0.541645	0.712082	0.867771	0.331459	-1.20931	0.918282	-1.20931	-1.20931	-1.20931	0.328033	-1.20931	0.888892	0.251231	0.129479
574.764	0.557975	0.271752	1.59125	0.567318	-1.31842	0.598776	0.418939	-0.286514	1.0711	-1.31842	0.871991	0.589188	1.03393	-1.31842	-1.31842	-0.000964603	-1.31842	-1.31842	0.625777	0.112587
