# Supplementary material for: Sub-nanoliter metabolomics via mass spectrometry to characterize volume-limited samples
Source: Nat Commun. 2020 Nov 6;11:5625. doi: 10.1038/s41467-020-19444-y (PMC7648103; doi:10.1038/s41467-020-19444-y)
Supplement: Supplementary file 4 — Source Data [file 41467_2020_19444_MOESM4_ESM.zip › Source data/MSC dataset.xlsx]

## Sheet: IS normalized
	averageS1	averageS2	averageS3	averageS4	averageS5	averageS6	averageU1	averageU2	averageU3	averageU4	averageU5	averageU6
Label	Stimulated	Stimulated	Stimulated	Stimulated	Stimulated	Stimulated	Unstimulated	Unstimulated	Unstimulated	Unstimulated	Unstimulated	Unstimulated
70.0657	0.108526	0.174859	0.216733	0.229041	0.259065	0.0711753	0.191099	0.212459	0.414165	0.168294	0.117222	0.133922
71.0862	0.0110201	0.0231986	0.00144416	0.0265668	0.0220793	0.0245747	0.416936	0.0395028	0.121673	0.0571433	0.0169413	0.0268739
74.0607	0.305988	0.472147	0.348795	0.524257	0.608903	0.226378	0.561132	0.407238	0.565059	0.382917	0.385587	0.492393
81.0704	0.101275	0.167675	0.0864243	0.155424	0.173293	0.0801541	0.193094	0.186192	0.708915	0.137653	0.132423	0.155261
83.0497	0.117087	0.129971	0.117638	0.203158	0.248467	0.109035	0.225662	0.222807	0.956609	0.168445	0.14297	0.164226
84.0449	0.0936192	0.210029	0.258636	0.163979	0.102333	0.0706719	0.238601	0.14374	1.86554	0.128814	0.133855	0.113033
85.0652	0.0653466	0.106862	0.0708509	0.110999	0.103747	0.0572184	0.130738	0.114437	0.412235	0.0862857	0.0841889	0.0859251
86.0605	0.036933	0.0612039	0.0279533	0.034735	0.0657503	0.0252408	0.052727	0.078955	0.167803	0.0616077	0.0674338	0.0465835
86.0969	0.558344	1.09676	1.24999	1.1487	1.12409	0.359645	0.88707	1.20093	0.934254	0.973105	0.931402	0.805771
87.0446	3.73587	7.53587	4.79253	6.69474	8.58339	2.70747	6.5927	5.5663	3.25204	5.98879	6.45171	6.74796
88.0478	0.163282	0.321452	0.187051	0.295707	0.361546	0.114299	0.278813	0.23414	0.110339	0.235779	0.283999	0.265186
88.076	0.19217	0.354973	0.295801	0.297096	0.598211	0.213483	0.352435	0.281541	0.47362	0.343071	0.32402	0.440497
93.0703	0.0914405	0.100009	0.0870519	0.141514	0.152612	0.0759773	0.158181	0.16943	0.759212	0.124676	0.104411	0.104801
95.0858	0.120296	0.179334	0.12763	0.209591	0.247145	0.10219	0.226796	0.207164	0.929874	0.162736	0.148855	0.176295
97.0651	0.11999	0.18321	0.122212	0.242789	0.272371	0.120673	0.21258	0.205791	0.63123	0.184189	0.15835	0.205379
99.0443	0.0814853	0.0654777	0.0545706	0.0969841	0.126621	0.0625916	0.13728	0.133193	0.469435	0.0772494	0.0813933	0.0907342
99.0808	0.0476072	0.107766	0.0446557	0.0732521	0.0986404	0.0522904	0.0981553	0.100826	0.74524	0.0665892	0.0734583	0.0595566
99.0919	0.0654112	0.110592	0.0342507	0.135056	0.188713	0.0603109	0.147481	0.0711996	0.479952	0.19713	0.046334	0.206271
101.06	0.45125	0.550113	0.430265	0.671223	0.885714	0.335338	0.875727	0.633172	1.44328	0.529076	0.570985	0.686951
102.055	0.0794562	0.151062	0.170132	0.170588	0.13341	0.054662	0.158808	0.133062	0.915925	0.140798	0.120005	0.0876616
104.107	2.66179	16.8821	15.4578	21.284	14.0891	3.2879	5.33134	5.61078	2.14725	4.58533	3.92719	9.86356
105.07	0.0905631	0.12633	0.112496	0.168391	0.318985	0.0881549	0.14223	0.175671	0.800906	0.153543	0.113351	0.237677
105.111	0.14803	0.972593	0.870475	1.27802	0.836914	0.191101	0.305285	0.311372	0.0753723	0.259339	0.228562	0.560041
107.086	0.25983	0.281332	0.306833	0.455379	0.946562	0.348038	0.459589	0.46821	2.29987	0.397321	0.344654	0.671995
109.065	0.131931	0.223566	0.117354	0.23029	0.257592	0.0987867	0.225947	0.230935	0.499228	0.171567	0.195148	0.248149
109.101	0.236155	0.322933	0.261291	0.335183	0.373023	0.182641	0.367186	0.406338	1.57695	0.300004	0.276216	0.315708
110.06	0.042483	0.15175	0.183196	0.355929	0.190272	0.0612012	0.0564007	0.110933	0.073195	0.0768556	0.0783304	0.132518
110.072	0.164596	0.21551	0.462012	0.410893	0.360148	0.126414	0.193664	0.223522	0.3329	0.241066	0.212468	0.205742
111.081	0.160773	0.229416	0.15315	0.266581	0.313783	0.119811	0.279922	0.243179	0.570556	0.200175	0.203464	0.245726
113.06	0.141617	0.190814	0.126844	0.217167	0.330805	0.119711	0.282701	0.204627	0.583895	0.183114	0.192524	0.275016
113.096	0.0667112	0.0820036	0.0594043	0.0813498	0.0884496	0.0469528	0.118297	0.0956632	0.389092	0.0937536	0.0885595	0.0571297
115.076	0.231514	0.305278	0.208905	0.370563	0.381091	0.167664	0.458659	0.297625	0.636966	0.292828	0.290707	0.302526
116.071	0.944838	1.74608	2.23406	2.65899	3.05637	0.808802	1.59423	2.08538	2.02479	1.88285	1.32908	1.35924
118.086	0.366302	0.765946	0.955459	1.0256	1.24677	0.323681	0.65445	0.753344	0.453858	0.706971	0.55054	0.58132
119.019	0.0513803	0.0376647	0.0404563	0.00144416	0.101411	0.0536672	0.123488	0.0644448	0.4973	0.100988	0.0659876	0.0296076
119.077	0.0177982	0.00144416	0.0172365	0.0104699	0.310713	0.0148375	0.0404788	0.0284578	0.247173	0.0308125	0.00144416	0.227033
119.086	0.274956	0.213889	0.421725	0.277143	2.13777	0.20539	0.504025	0.517642	2.68357	0.464917	0.187103	1.83797
120.066	0.160047	0.283534	0.301501	0.310873	0.303332	0.123784	0.270596	0.285348	0.747024	0.255874	0.22805	0.219281
120.089	0.0504758	0.0415562	0.0573295	0.051446	0.276359	0.0330515	0.0974958	0.0684924	0.406587	0.066937	0.038946	0.300523
121.028	0.105864	0.113308	0.115187	0.231271	0.183506	0.0954141	0.769272	0.222302	0.704473	0.204294	0.120323	0.169412
121.101	0.116529	0.152126	0.0959359	0.191608	0.19251	0.101173	0.188445	0.207069	0.872604	0.171254	0.144547	0.165901
123.042	0.12285	0.131834	0.159157	0.134362	0.13815	0.0604284	0.159764	0.10297	0.538032	0.135612	0.122947	0.0939404
123.055	0.100035	0.231587	0.156759	0.390428	0.329758	0.0846274	0.0446839	0.0861739	0.0909719	0.0809869	0.0488122	0.0532338
123.081	0.103041	0.147862	0.0675428	0.168968	0.132307	0.072839	0.167801	0.160627	0.452402	0.13154	0.127426	0.159949
123.117	0.156497	0.302594	0.261699	0.386371	0.45161	0.141271	0.251079	0.285059	0.886862	0.250271	0.257729	0.324118
125.096	0.272134	0.394786	0.258117	0.43079	0.425541	0.165661	0.463296	0.367013	0.707487	0.322353	0.333261	0.363997
126.022	0.306421	0.550629	0.521577	0.718569	0.753928	0.318449	0.523331	0.597026	1.97449	0.476458	0.38927	0.420514
127.075	0.180739	0.320139	0.225594	0.303044	0.356222	0.138954	0.304249	0.30422	0.528429	0.265696	0.293551	0.341286
129.091	0.147373	0.197262	0.132485	0.216908	0.217912	0.0992669	0.251678	0.194047	0.408073	0.184466	0.174304	0.213812
130.05	0.634673	1.25445	1.49765	1.21152	0.993327	0.485262	1.16927	0.964215	6.03012	0.935107	0.869154	0.778048
130.086	0.0599403	0.0899834	0.176704	0.384522	0.217296	0.0875936	0.0804377	0.24038	0.155587	0.13426	0.127044	0.171729
132.077	1.61051	3.12295	4.4379	3.70532	4.28093	1.1342	2.92566	2.62341	6.53499	2.67212	2.14847	1.9951
132.102	1.04329	2.04994	2.24903	1.89204	1.96708	0.604629	1.75535	1.67477	1.22823	1.85155	1.81236	1.32078
133.064	0.05419	0.038406	0.0507146	0.0617044	0.201063	0.055357	0.0933484	0.0959302	0.548038	0.0899579	0.0594579	0.190967
133.08	0.0512027	0.0889579	0.151294	0.118689	0.108708	0.0367416	0.088231	0.0808804	0.216837	0.0717349	0.0825389	0.0280848
133.101	0.101707	0.160909	0.083423	0.154857	0.210373	0.0846004	0.19785	0.22452	0.978603	0.141308	0.132734	0.15973
134.06	0.0370167	0.056751	0.0795621	0.108625	0.101645	0.0249802	0.0310551	0.0445026	0.0177609	0.0606959	0.040985	0.0340946
134.118	0.0688491	0.218515	0.256306	0.191773	0.177891	0.0576656	0.280617	0.243394	0.133336	0.252675	0.247954	0.312552
135.043	0.0693434	0.0719622	0.075282	0.123166	0.126228	0.0567089	0.0977234	0.132885	0.546764	0.0994291	0.10181	0.0783055
135.08	0.148739	0.13083	0.192012	0.200582	0.742367	0.119386	0.30221	0.265113	1.99847	0.230043	0.133556	0.641047
135.117	0.113842	0.136326	0.0538938	0.126296	0.124373	0.0823153	0.124372	0.158036	0.494172	0.130361	0.112405	0.143091
136.048	0.516657	1.00018	1.38882	1.02957	1.18935	0.299208	0.689684	0.658791	1.17018	0.883575	0.760985	0.67607
137.046	0.341526	0.692347	0.0748899	0.00144416	0.111558	0.173619	1.00484	0.86571	5.17125	0.814139	0.637399	1.06863
138.052	0.953431	1.78481	2.48928	2.01938	2.30801	0.514074	1.1285	1.20625	1.05542	1.66511	1.33277	1.14268
139.112	0.347755	0.418683	0.342654	0.565827	0.617272	0.255341	0.570059	0.494434	1.69375	0.443593	0.398419	0.447387
140.068	0.339866	0.662464	0.936358	0.823819	1.0237	0.208494	0.448343	0.489111	0.394702	0.579277	0.454506	0.398973
141.054	0.212395	0.1648	0.100194	0.130768	0.146226	0.064357	0.329688	0.134048	0.15804	0.115818	0.176452	0.169203
142.047	0.558001	0.966632	1.32518	0.875579	0.820172	0.292011	0.623523	0.60246	1.14762	0.790564	0.736545	0.611189
142.948	0.0851058	0.0799177	0.159932	0.102586	0.0344979	0.0405708	0.079251	0.062319	0.0636773	0.113277	0.119805	0.133335
143.106	0.284947	0.336203	0.236744	0.350082	0.331676	0.142287	0.474951	0.318626	0.592833	0.269194	0.28011	0.30502
146.06	0.0935203	0.183601	0.129796	0.162151	0.0999673	0.0593897	0.00144416	0.00405934	0.0229735	0.00144416	0.00144416	0.00144416
146.117	0.260166	0.629373	0.875646	0.579445	0.661016	0.162898	0.423701	0.310352	0.0823819	0.492099	0.362928	0.332785
147.076	0.766131	1.42352	1.73826	1.46206	1.23265	0.587011	1.32284	1.11741	5.11394	1.05262	1.02826	0.905989
148.004	1.32394	2.20789	3.00473	2.07396	2.05745	0.716718	1.24338	1.20541	1.9436	1.50115	1.47002	1.22523
148.06	0.218281	0.544272	0.558277	0.437323	0.345157	0.150563	0.607288	0.414569	4.00136	0.427414	0.387356	0.294121
149.023	1.60069	1.77787	1.91507	3.08887	3.54218	1.59597	12.507	3.27531	8.81746	2.90595	1.74211	2.44191
150.026	0.134413	0.161516	0.128973	0.258646	0.249098	0.136649	1.08427	0.274435	0.727768	0.248495	0.153417	0.192539
150.058	0.0610581	0.166974	0.17487	0.16509	0.112895	0.0485755	0.0866491	0.145145	0.12679	0.173078	0.145299	0.128786
151.048	0.644689	1.11138	1.56523	0.930454	0.843646	0.340678	0.67762	0.589842	1.61798	0.756667	0.74409	0.588905
151.112	0.379731	0.593004	0.548158	0.792826	1.12157	0.492827	0.696542	0.772242	2.3781	0.632475	0.595728	0.778631
152.032	0.638836	1.16506	1.65578	0.895586	0.797553	0.310871	0.805078	0.56593	2.3099	0.781878	0.779987	0.598402
152.07	0.0329096	0.0795823	0.117958	0.115479	0.147669	0.0304085	0.0547205	0.0691699	0.0755853	0.078794	0.0558532	0.0528464
153.089	0.159831	0.226952	0.197131	0.190956	0.208176	0.0720587	0.226487	0.172194	0.453496	0.17539	0.185499	0.148574
153.127	0.34123	0.44003	0.278182	0.404209	0.451305	0.195171	0.510991	0.418444	0.91664	0.367361	0.35292	0.418039
154.026	0.0747332	0.167459	0.330522	0.265434	0.190161	0.0680063	0.110655	0.0726318	0.269393	0.0838268	0.102872	0.039721
154.058	0.719837	1.31488	1.833	1.35052	1.5745	0.376721	0.982603	0.865273	1.66687	1.12415	0.979904	0.851746
154.084	0.925689	1.65403	2.19348	1.72174	1.7154	0.476386	1.17755	1.27405	0.912534	1.60448	1.50419	1.21868
155.043	0.191117	0.305534	0.428632	0.273965	0.186192	0.101178	0.174961	0.157622	0.41137	0.208931	0.191599	0.151396
155.105	0.450552	0.539873	0.437123	0.430712	0.54498	0.185707	0.702939	0.367581	0.803022	0.426719	0.45596	0.422713
156.027	0.0618237	0.125674	0.169828	0.0855268	0.0470018	0.0333532	0.140186	0.0715553	0.59155	0.103576	0.116191	0.0643486
156.042	0.204296	0.648628	0.900468	1.03025	0.945693	0.218601	0.247842	0.293745	0.104934	0.321178	0.255793	0.241244
156.077	0.488645	0.636251	1.54155	1.11587	1.10883	0.410179	0.593807	0.698288	0.753321	0.70635	0.642803	0.704978
157.122	0.0921676	0.117832	0.0704226	0.137156	0.123702	0.0784538	0.150247	0.161901	0.365824	0.109775	0.115025	0.127739
158.154	1.28259	3.15916	1.49551	3.4703	3.0551	1.13906	2.55161	2.14343	8.9678	3.39289	1.35859	2.7364
160.133	0.0271661	0.138556	0.157738	0.114935	0.107261	0.0282803	0.0619789	0.0477134	0.00144416	0.0485912	0.0599107	0.053561
161.059	0.0875304	0.0892609	0.0687789	0.152568	0.136853	0.0922602	0.158185	0.160444	0.495419	0.163014	0.102652	0.104261
161.094	0.439341	0.574208	0.677496	0.690467	0.775622	0.285953	0.613554	0.565757	1.71861	0.582051	0.508172	0.522417
161.117	0.133226	0.258969	0.148871	0.229904	0.290166	0.108861	0.247971	0.212329	0.0591976	0.230839	0.256503	0.251212
162.112	1.76099	4.31275	6.09007	5.98828	6.87205	1.59836	2.88056	2.95939	1.41634	2.99918	2.05473	2.85089
163.116	0.120522	0.303287	0.442309	0.428197	0.492471	0.123175	0.211726	0.218695	0.00144416	0.20269	0.141929	0.181641
163.978	0.268434	0.499574	0.866621	0.800475	0.592466	0.24933	0.215731	0.234326	0.204048	0.232844	0.241867	0.227035
164.93	0.0685633	0.0740032	0.0957398	0.0463828	0.0102365	0.0345563	0.0776269	0.0299489	0.0980068	0.074409	0.0941506	0.0914147
165.053	0.0597318	0.0858474	0.113978	0.0967575	0.0888891	0.0457715	0.100231	0.104718	0.442222	0.106102	0.101483	0.0862781
166.086	0.375911	0.699088	0.702656	0.788743	0.658766	0.285451	0.706549	0.76173	0.734807	0.675439	0.658474	0.562141
167.021	0.0628057	0.123294	0.256969	0.176211	0.0368964	0.0541329	0.0512088	0.0337569	0.152269	0.0320948	0.0546241	0.0238995
169.058	3.25913	5.43688	8.13827	4.56664	3.9268	1.70823	3.47547	2.7541	9.12248	3.70449	3.7712	2.90292
170.032	0.44912	0.946653	1.78597	1.73034	1.36202	0.484988	0.627546	0.486067	0.41809	0.462767	0.450872	0.450364
170.062	0.157674	0.278823	0.440344	0.225967	0.199509	0.0871335	0.168856	0.144313	0.435596	0.172035	0.189309	0.121494
170.081	0.0857817	0.158309	0.2326	0.254321	0.290722	0.0597513	0.127134	0.128692	0.0290256	0.135363	0.0980246	0.0975069
172.041	0.102755	0.189926	0.220965	0.139373	0.138334	0.0432771	0.0944156	0.118486	0.0944487	0.21536	0.18687	0.159691
174.149	0.895925	2.36707	2.66315	2.71647	2.4284	0.605069	3.43399	2.88605	1.5555	3.45901	2.92992	3.42671
175.001	0.133125	0.335595	0.455851	0.502729	0.183211	0.109175	0.366295	0.200884	0.659989	0.181544	0.175554	0.167586
175.036	0.0451543	0.0941061	0.199078	0.117088	0.0828515	0.0709968	0.117095	0.125346	0.360199	0.111241	0.110009	0.0842899
175.12	0.565137	0.996257	2.16772	2.9149	1.83457	0.852465	1.04162	1.52476	2.56948	1.03936	1.02473	1.41708
175.152	0.111909	0.224577	0.225766	0.210954	0.193092	0.0531808	0.343915	0.283699	0.315702	0.337211	0.293077	0.334871
177.055	0.11124	0.131365	0.188125	0.228889	0.258073	0.106575	0.242691	0.31307	0.759698	0.176712	0.1507	0.177558
177.126	0.0750151	0.112287	0.0856985	0.094339	0.0537992	0.0365139	0.103038	0.0796344	0.292926	0.0826518	0.0646014	0.0541072
177.164	0.268003	0.303936	0.263175	0.362379	0.301498	0.142855	0.493697	0.445005	1.5039	0.293627	0.204948	0.205304
178.058	0.139203	0.211833	0.402082	0.253034	0.147976	0.0997001	0.213919	0.174133	0.57095	0.202827	0.226073	0.178873
180.003	0.170685	0.364277	0.486115	0.310744	0.0995966	0.135182	0.242859	0.147831	0.850598	0.158723	0.204334	0.140114
180.904	0.0840381	0.11382	0.173598	0.151804	0.0300198	0.0731701	0.0859228	0.028199	0.0128228	0.0583317	0.0896157	0.0923444
182.081	0.146882	0.262354	0.263543	0.27035	0.205478	0.109756	0.296641	0.274415	0.866095	0.264743	0.263445	0.220744
185.032	1.18984	2.40787	5.12821	2.84991	1.61226	1.00627	1.70813	0.899579	3.6113	0.909816	1.16153	0.812109
185.96	0.451075	0.844754	1.31367	0.735099	0.295951	0.323528	0.407347	0.254575	1.58847	0.292054	0.409867	0.282006
186.016	0.0936937	0.240813	0.437798	0.227977	0.0953863	0.0716208	0.158356	0.0742112	0.542661	0.0855226	0.123613	0.0542822
186.035	0.0493755	0.129011	0.28446	0.132622	0.0402483	0.0527054	0.0625536	0.0275055	0.158668	0.0230338	0.0523363	0.0137942
187.031	0.0788134	0.15012	0.358412	0.199149	0.0757921	0.0727356	0.082511	0.0359686	0.241819	0.0439037	0.0613849	0.01804
188.068	0.607333	0.990597	1.31268	0.939813	0.880292	0.30782	0.888622	0.906611	1.07796	1.11823	1.05624	0.905506
191.142	0.0473602	0.0504461	0.0120082	0.0503906	0.0217036	0.0239838	0.056642	0.0542795	0.0893391	0.0369473	0.0383051	0.0183426
191.179	0.0891318	0.114739	0.0668529	0.115579	0.0922339	0.0799984	0.0602446	0.117133	0.264492	0.145393	0.105571	0.154439
192.041	0.146427	0.309623	0.344584	0.222829	0.077857	0.0877986	0.260164	0.143142	0.76557	0.186573	0.226643	0.152594
192.159	3.28617	8.9348	11.013	9.6628	10.0663	2.47995	13.0777	11.5866	4.22734	12.618	12.0032	13.751
193.162	0.36233	0.899376	1.0976	1.01426	1.06592	0.270723	1.35832	1.23758	0.706627	1.31528	1.2051	1.43741
193.982	0.156098	0.323279	0.539988	0.337421	0.154661	0.131373	0.22439	0.150421	0.460236	0.187381	0.223129	0.205036
194.165	0.0113644	0.0204754	0.0459051	0.0547796	0.0223446	0.0176264	0.115216	0.104655	0.00965591	0.0992751	0.0983112	0.0989871
199.073	0.369438	0.794596	0.825511	0.822924	0.753529	0.19168	0.370187	0.308572	0.138073	0.35604	0.486896	0.169907
200.201	0.0485796	0.0845795	0.0540959	0.0773249	0.0979266	0.0651684	0.0629125	0.125241	0.258567	0.0957679	0.059477	0.069465
201.071	0.0354641	0.0690859	0.105465	0.104638	0.112014	0.0289374	0.0457523	0.0433139	0.0218891	0.0338278	0.0447931	0.0418881
201.934	0.157023	0.333588	0.687967	0.48694	0.137425	0.188374	0.115999	0.0791942	0.496989	0.0658096	0.11378	0.0537452
202.107	0.176228	0.506511	0.637334	1.01841	1.12617	0.115941	0.265069	0.294928	0.0214181	0.439039	0.5685	0.667712
202.18	0.451488	10.9376	1.54815	1.61067	2.31826	0.675391	0.962816	0.92331	0.432151	0.996527	1.26518	1.43076
203.052	0.539487	0.930001	1.26611	0.766451	0.625275	0.286259	0.59428	0.474764	2.25871	0.607499	0.569103	0.452641
203.183	0.0463805	1.32857	0.183728	0.194684	0.277695	0.0860804	0.102208	0.121505	0.101624	0.127861	0.152389	0.152371
204.043	0.0433605	0.098214	0.184541	0.162624	0.0837531	0.0436111	0.0629668	0.0571819	0.0653447	0.0512852	0.0700707	0.0451181
204.063	0.330039	0.520733	0.753463	0.470111	0.397806	0.169274	0.43037	0.403757	0.969925	0.532432	0.528468	0.40895
204.123	0.862207	2.30787	3.23194	2.26379	2.62905	0.674741	1.52766	1.34297	0.530718	1.44674	1.25113	1.34913
205.045	0.175297	0.175471	0.294131	0.252219	0.151532	0.201707	0.0983463	0.0922257	0.152906	0.107138	0.127562	0.102674
205.085	0.152685	0.194601	0.223018	0.261726	0.387898	0.158983	0.212298	0.253234	0.703204	0.218475	0.152003	0.242406
207.014	0.863723	1.72736	2.56623	1.5763	0.633518	0.656292	1.08614	0.586104	3.6238	0.641713	0.874168	0.687858
207.078	0.174172	0.299401	0.638504	0.622233	0.72673	0.229284	0.180554	0.238713	0.459468	0.23662	0.226638	0.259547
207.174	0.118324	0.161574	0.0647589	0.133415	0.135275	0.0719121	0.197304	0.181146	0.663204	0.143842	0.102729	0.11472
207.998	0.758952	1.57297	2.54854	1.50103	0.743465	0.552911	0.991336	0.653662	2.52424	0.776922	0.935973	0.707936
208.015	0.0619883	0.130777	0.181073	0.144745	0.046193	0.0539676	0.0812744	0.0528979	0.225655	0.0437424	0.066794	0.0538887
209.093	0.215691	0.429813	0.461229	0.441448	0.333659	0.125515	0.0418384	0.0263284	0.00144416	0.00144416	0.055977	0.00144416
209.996	0.0590188	0.142959	0.217241	0.125443	0.00144416	0.0451092	0.0626656	0.0493245	0.22667	0.0617855	0.0847165	0.056961
211.073	0.0376684	0.0782021	0.103812	0.0735102	0.082628	0.0357394	0.0387395	0.0449221	0.0991697	0.0376626	0.0387845	0.0433146
218.139	0.213722	0.56633	0.727664	0.502978	0.58213	0.152488	0.392778	0.315099	0.108021	0.339464	0.317176	0.317765
219.026	0.0894961	0.19413	0.331895	0.233366	0.0947556	0.0839995	0.0976518	0.0591619	0.34116	0.0664952	0.087312	0.0590412
220.037	0.0379966	0.0926345	0.172058	0.112242	0.0345744	0.0399729	0.0548132	0.0371688	0.137309	0.0295131	0.0645829	0.0176946
220.108	0.500788	0.469108	0.600143	0.652645	0.699525	0.450493	0.00144416	0.00144416	0.00144416	0.00144416	0.00144416	0.00144416
222.988	0.177255	0.428825	0.771514	0.578637	0.175961	0.256565	0.193885	0.115751	0.633778	0.0842587	0.149254	0.105177
223.073	0.00144416	0.0603946	0.107564	0.118991	0.0621601	0.0191442	0.00144416	0.0125594	0.00144416	0.0206377	0.0449133	0.0222262
223.972	0.215618	0.476725	0.997184	0.790451	0.248127	0.24597	0.199195	0.183301	0.467434	0.155003	0.20621	0.1809
225.089	0.040497	0.0767762	0.111287	0.0933446	0.0648067	0.0340173	0.0511209	0.0646434	0.0896854	0.0446895	0.0523812	0.025313
226.024	0.0632825	0.140455	0.167932	0.121609	0.0106491	0.0496691	0.106462	0.0590802	0.256762	0.0667994	0.102934	0.0601197
227.027	0.188417	0.218574	0.259863	0.202081	0.0291075	0.20427	0.16463	0.112961	0.419787	0.119755	0.169758	0.118105
227.079	0.00144416	0.00144416	0.00144416	0.00144416	0.00144416	0.00144416	0.189804	0.183757	0.290044	0.238705	0.235431	0.166578
230.116	0.0307449	0.142155	0.117429	0.164157	0.00144416	0.0492266	0.206845	0.119156	0.0376887	0.0918311	0.163902	0.115337
232.076	0.076667	0.155315	0.217262	0.130195	0.0835746	0.0525497	0.00144416	0.00480439	0.00144416	0.0140905	0.00426004	0.00144416
232.154	0.101277	0.336078	0.411665	0.257945	0.2924	0.0757727	0.222003	0.173605	0.0147683	0.175305	0.181644	0.162843
235.205	0.113847	0.149815	0.149206	0.258168	0.219146	0.118159	0.210301	0.261718	1.42614	0.224153	0.123527	0.159163
239.067	0.0400006	0.0901437	0.123994	0.132269	0.140446	0.0438098	0.0345164	0.049299	0.0733557	0.029602	0.0563804	0.066724
243.075	0.226871	0.376388	0.489289	0.322537	0.300662	0.108203	0.00144416	0.00144416	0.00144416	0.00144416	0.00144416	0.00144416
243.182	0.312859	0.64237	1.08638	1.08753	1.91193	0.266817	0.588645	0.695508	0.097599	0.67269	0.595568	1.21128
243.684	0.0938873	0.172104	0.330993	0.333608	0.583264	0.0740547	0.164789	0.187263	0.0138955	0.202385	0.181105	0.335774
245.056	0.0584846	0.0582708	0.117733	0.0733882	0.044976	0.038849	0.0558371	0.0577159	0.128646	0.0741311	0.0676783	0.0828016
245.954	0.131874	0.335819	0.546675	0.373237	0.110277	0.160741	0.21394	0.103512	0.834662	0.0707044	0.126058	0.104141
246.17	0.147109	0.385903	0.509561	0.309809	0.327688	0.0821704	0.323058	0.230482	0.00993254	0.255858	0.238688	0.234618
247.048	0.186074	0.393519	0.698962	0.50622	0.309879	0.125993	0.00144416	0.00144416	0.00144416	0.00144416	0.00144416	0.00144416
255.063	0.0724393	0.12581	0.287571	0.28254	0.303496	0.076455	0.0903453	0.124732	0.183371	0.0987983	0.0886995	0.0837048
256.85	0.0963993	0.246713	0.430457	0.527981	0.84688	0.0926987	0.20839	0.21275	0.00144416	0.2585	0.280045	0.508623
257.187	0.206129	0.326321	0.466959	0.523626	0.56207	0.116523	0.289607	0.271292	0.704183	0.371775	0.2774	0.348714
263.684	0.0415401	0.131215	0.200213	0.259515	0.381975	0.0320398	0.0637015	0.0772439	0.00144416	0.114754	0.139398	0.25775
263.934	0.0174191	0.061077	0.0966701	0.188879	0.221119	0.0160383	0.0226972	0.0463952	0.00144416	0.0306888	0.0949673	0.139679
265.156	0.302506	0.469982	0.758598	0.706512	0.489499	0.334055	0.0640793	0.230857	0.172393	0.34052	0.270612	0.333753
267.059	0.159755	0.273119	0.289358	0.286699	0.160005	0.0707182	0.193467	0.176465	0.533314	0.220279	0.159161	0.238356
278.19	0.186446	0.255595	0.38725	0.366212	0.318494	0.136079	0.243998	0.240361	0.879606	0.35113	0.15793	0.230684
280.092	0.30134	0.981392	0.707385	0.933717	1.36728	0.220197	0.314695	0.363798	0.735128	0.463537	0.227297	0.383229
281.138	0.138201	0.0563521	0.202339	0.0751702	1.27965	0.0856433	0.286252	0.253768	1.66867	0.245799	0.101406	1.09106
282.146	0.189151	0.315294	0.373267	0.695975	0.219524	0.239922	0.386972	0.234353	0.490105	0.115385	0.194518	0.203515
288.289	0.133073	0.00144416	0.305858	0.0104953	0.181309	0.00288832	0.626866	0.0472463	0.0988904	0.0456698	0.00144416	0.265112
292.192	0.00765183	0.0572411	0.072468	0.078059	0.131936	0.00973984	0.0282153	0.0225548	0.00144416	0.0375829	0.0595452	0.0920698
294.861	0.0322914	0.0828363	0.153623	0.205061	0.247141	0.0181086	0.040177	0.0573956	0.00144416	0.0810231	0.108899	0.180767
298.178	0.0196355	0.137495	0.0704249	0.253988	0.00144416	0.0357784	0.0156972	0.0416392	0.00144416	0.00144416	0.0152508	0.00144416
302.196	0.252251	0.561814	0.890688	1.03543	1.47356	0.195031	0.44883	0.472936	0.114078	0.577071	0.531951	0.896758
303.199	0.0462657	0.107331	0.129165	0.179604	0.269108	0.0300759	0.0806682	0.0600226	0.00144416	0.0780503	0.0866944	0.150065
307.044	0.662541	1.19922	2.09778	1.6751	0.738259	0.49867	1.51057	0.870248	3.72624	0.796201	0.921557	0.896346
308.047	0.0695143	0.141515	0.25037	0.190349	0.0418076	0.0579489	0.147701	0.0934902	0.425454	0.0908495	0.101572	0.0912413
309.043	0.0391087	0.0728738	0.128743	0.096042	0.0151365	0.0376665	0.0921577	0.0468949	0.290722	0.0350898	0.0614651	0.0312268
315.084	0.25399	0.353515	0.722882	0.691977	0.744318	0.201313	0.34077	0.333587	0.368139	0.273363	0.20622	0.237513
316.211	0.120203	0.593757	0.662798	0.773017	0.698553	0.141597	0.328698	0.359494	0.058298	0.39264	0.452434	0.494171
317.114	1.06826	1.61051	2.91634	3.40335	2.56813	0.758198	1.11942	1.4139	1.29692	1.12529	0.920181	1.13555
317.714	0.0165818	0.124825	0.0771265	0.267286	0.189127	0.00144416	0.00461933	0.0259264	0.00144416	0.0491217	0.134974	0.144515
317.88	0.0395103	0.170074	0.213683	0.422247	0.518051	0.0458646	0.106712	0.0986578	0.00144416	0.117056	0.229467	0.32093
318.049	0.0160917	0.080453	0.072805	0.184068	0.187196	0.00343057	0.0228277	0.0265299	0.00144416	0.0710676	0.100737	0.0835261
322.054	0.108769	0.197532	0.2168	0.182323	0.072154	0.0749112	0.129455	0.0571463	0.486912	0.0818605	0.0785809	0.0933434
324.217	0.0505016	0.133898	0.169011	0.280936	0.277325	0.0222613	0.0363247	0.0683779	0.00144416	0.116251	0.136495	0.181851
324.42	0.0516116	0.213289	0.307357	0.457806	0.529791	0.037813	0.0906697	0.108385	0.00144416	0.170584	0.215925	0.347165
324.621	0.0510345	0.185612	0.248781	0.469794	0.485302	0.0418195	0.108818	0.129289	0.00144416	0.164875	0.223673	0.408976
330.072	0.298219	0.645991	0.99866	0.532592	0.318763	0.124316	0.231669	0.259195	1.77691	0.490325	0.417158	0.441342
334.478	0.131472	0.358874	0.533995	0.821544	1.07927	0.0937041	0.22418	0.270615	0.00144416	0.308528	0.39337	0.720764
334.729	0.109013	0.383346	0.520374	0.936462	1.0713	0.105088	0.212595	0.251987	0.00144416	0.331747	0.413179	0.743936
334.98	0.0110759	0.102552	0.154575	0.298804	0.388873	0.0121848	0.0336869	0.0606365	0.00144416	0.0987349	0.134698	0.221056
335.222	0.470855	0.549473	0.730633	1.02025	1.26531	0.469672	0.767857	1.07589	3.35101	0.790876	0.598821	0.751276
336.225	0.099662	0.102451	0.14012	0.209916	0.261947	0.108519	0.17643	0.240247	0.744588	0.173641	0.114655	0.146633
338.341	0.245531	0.537644	0.266154	0.653018	0.433212	0.267972	0.264345	0.389894	0.604106	0.327083	0.240413	0.249547
345.239	0.111666	0.221463	0.340964	0.514858	0.649457	0.0597437	0.140471	0.18047	0.00144416	0.240285	0.264768	0.38862
346.048	0.132461	0.325533	0.670682	0.418901	0.20074	0.0857822	0.00144416	0.100988	0.147671	0.150586	0.146655	0.150152
347.227	0.0291516	0.119998	0.130137	0.255879	0.185773	0.0110476	0.0454955	0.0415433	0.00144416	0.0656426	0.133807	0.190246
347.627	0.00144416	0.0215169	0.0304752	0.0953045	0.100373	0.00144416	0.00525887	0.019517	0.00144416	0.00592741	0.0807464	0.0627657
351.243	0.194791	0.489617	0.797006	1.19687	1.81673	0.138916	0.346298	0.475559	0.00144416	0.456471	0.518075	1.12426
351.577	0.11912	0.351732	0.54388	0.755321	1.11119	0.0945495	0.200547	0.285185	0.0100061	0.277575	0.315781	0.691615
353.053	0.0534298	0.0873923	0.194347	0.0703562	0.00959445	0.0116421	0.0119274	0.00144416	0.0178548	0.0669477	0.0370027	0.0489252
354.994	0.0735773	0.141748	0.214373	0.0924645	0.0195269	0.0401726	0.0906551	0.0170823	0.195997	0.0236084	0.0580141	0.0081342
362.987	0.0144104	0.15313	0.169565	0.322138	0.562318	0.0125942	0.071016	0.11095	0.00144416	0.113622	0.167383	0.325043
363.488	0.00402121	0.0448823	0.0708304	0.159373	0.178645	0.00810429	0.0239634	0.0186408	0.00144416	0.0270521	0.0525077	0.117939
364.911	0.0459364	0.171597	0.245288	0.47349	0.472015	0.0325342	0.107551	0.0910939	0.00144416	0.143408	0.238828	0.354918
368.029	0.118263	0.559879	1.13294	0.672341	0.291112	0.148972	0.101271	0.158027	0.494093	0.299965	0.280956	0.34589
369.028	0.0283701	0.0386943	0.196401	0.12479	0.00871464	0.0279371	0.0511403	0.0166521	0.00144416	0.027751	0.0457593	0.0159199
373.176	0.992757	1.39479	2.90884	3.70646	3.16594	0.808172	0.948567	1.42348	2.29624	1.28387	0.977275	1.05661
374.181	0.218922	0.291593	0.626454	0.818815	0.684075	0.178593	0.209977	0.322947	0.489193	0.280243	0.203485	0.208325
375.178	0.0934079	0.106944	0.281824	0.333208	0.295056	0.0767162	0.0316651	0.118284	0.195464	0.109862	0.0890545	0.0420092
376.048	0.0741866	0.162777	0.238488	0.096062	0.0100752	0.0415754	0.0938835	0.00144416	0.400736	0.0278672	0.0520865	0.00144416
377.208	0.0485015	0.0483227	0.159581	0.156278	0.172082	0.0475761	0.0175234	0.0705353	0.0613826	0.0769034	0.0458679	0.045865
377.302	0.0447261	0.210697	0.163336	0.360231	0.0938031	0.0774332	0.0104361	0.0890238	0.00144416	0.076617	0.0377851	0.00842232
381.055	0.0776349	0.389103	0.371389	0.926631	0.977752	0.0711525	0.164886	0.205502	0.00144416	0.245661	0.420555	0.590511
381.256	0.108792	0.422609	0.597006	0.94456	1.06245	0.101352	0.209597	0.262448	0.00144416	0.28114	0.45469	0.677261
381.457	0.0726191	0.304278	0.285916	0.62839	0.61851	0.0449321	0.109507	0.19132	0.00144416	0.150896	0.331999	0.404132
383.916	0.0128024	0.0832375	0.110201	0.242071	0.165523	0.00513141	0.0498465	0.0217402	0.00144416	0.0451565	0.135398	0.110406
384.083	0.0185995	0.11399	0.12264	0.313661	0.29092	0.0140705	0.0383705	0.0475353	0.00144416	0.0804024	0.154794	0.206197
384.583	0.0139134	0.0704479	0.125971	0.199744	0.252931	0.00770243	0.0183255	0.0409616	0.00144416	0.0632569	0.102998	0.174398
384.772	0.265793	0.725089	1.19097	1.47239	2.02595	0.227741	0.549793	0.62302	0.33812	0.5858	0.637631	1.39298
385.276	0.122243	0.331129	0.534428	0.719781	0.977694	0.102616	0.247808	0.294515	0.206687	0.285312	0.315039	0.660672
385.774	0.019054	0.0688386	0.115102	0.200552	0.205291	0.0146087	0.0273144	0.0514452	0.00144416	0.0521571	0.07348	0.150604
387.192	0.362593	0.605544	0.533654	0.867494	0.689935	0.312251	0.822764	0.952093	1.43864	0.680846	0.550768	0.605762
388.195	0.0642344	0.101121	0.0740157	0.153381	0.098494	0.0619111	0.161444	0.191217	0.265608	0.123517	0.108467	0.0969497
389.253	0.0940092	0.266488	0.369464	0.538053	0.732294	0.0618605	0.166067	0.189168	0.00144416	0.227257	0.284557	0.543738
389.588	0.0528258	0.178067	0.241857	0.359685	0.608294	0.037132	0.108089	0.129225	0.00144416	0.119903	0.196976	0.354448
390.01	0.0971648	0.213889	0.399146	0.149376	0.0362796	0.0481953	0.0328144	0.031308	0.254161	0.0699307	0.118269	0.0973834
391.284	0.634579	0.601183	0.877368	1.06106	1.55166	0.882213	22.6618	1.53937	3.70853	1.92461	0.793019	1.20059
392.287	0.176845	0.218538	0.171774	0.431233	0.439217	0.25842	6.12904	0.462511	1.00247	0.556536	0.211048	0.323342
393.975	0.0511477	0.100246	0.183582	0.20253	0.324743	0.0321183	0.050047	0.0746622	0.00144416	0.110143	0.113269	0.200915
397.199	0.0123897	0.00144416	0.0157637	0.00144416	0.292644	0.0185347	0.0274693	0.0421578	0.319849	0.0234163	0.00144416	0.287863
403.861	0.0340911	0.177399	0.228406	0.520388	0.506227	0.0364575	0.0900575	0.0933126	0.00144416	0.107307	0.25624	0.325612
404.063	0.0560687	0.236854	0.265396	0.530995	0.586208	0.0368889	0.079986	0.127399	0.00144416	0.15015	0.292835	0.379442
404.263	0.0309014	0.160589	0.159926	0.402056	0.412929	0.0254863	0.0577921	0.0497285	0.00144416	0.0661008	0.169422	0.262606
405.273	0.180885	0.58981	0.736041	1.47909	1.62255	0.133823	0.28438	0.406102	0.00144416	0.454448	0.622131	1.0624
405.524	0.180251	0.582961	0.716873	1.52584	1.70561	0.136688	0.321938	0.382977	0.00144416	0.38282	0.599297	1.04623
405.774	0.0846964	0.290511	0.388912	0.795075	0.927946	0.0686686	0.146672	0.201507	0.00144416	0.234163	0.334848	0.555227
409.268	0.0641415	0.129185	0.00144416	0.610912	0.357498	0.3089	0.00144416	0.396401	0.0331908	0.37164	0.0621835	0.298562
412.273	0.12787	0.356479	0.470645	0.829638	0.964402	0.125805	0.335811	0.253587	0.00144416	0.304162	0.419184	0.647186
412.441	0.084842	0.249725	0.346079	0.535142	0.613433	0.0651122	0.104325	0.198082	0.00144416	0.210991	0.27634	0.446059
415.211	4.24933	2.39572	6.75367	3.61574	38.0624	2.74869	8.12018	7.79995	41.0146	7.02522	2.33217	34.0463
416.214	1.1504	0.666959	1.86028	1.06301	10.1554	0.718488	2.21627	2.10425	11.0337	1.9247	0.681156	9.04822
417.217	0.199366	0.045428	0.291883	0.185322	1.78267	0.128678	0.208317	0.366616	1.8985	0.330196	0.105904	1.56242
424.281	0.441082	1.02908	0.740502	2.75788	0.139188	0.530216	0.750573	0.853196	0.179002	0.254025	0.365457	0.00144416
425.147	1.07272	2.40726	3.25289	3.97764	2.26727	0.827328	1.65087	1.9373	1.86395	1.44386	1.38147	1.10186
426.149	0.225421	0.514298	0.698739	0.886641	0.487801	0.173272	0.38224	0.419896	0.1853	0.331792	0.305462	0.239112
426.28	0.0315605	0.107135	0.0608871	0.290238	0.00144416	0.0608516	0.0558396	0.0804479	0.00144416	0.0111431	0.0154674	0.00144416
427.146	0.102678	0.236934	0.329037	0.211211	0.177804	0.0792192	0.159061	0.18369	0.0997395	0.137497	0.136515	0.0863546
429.239	1.20454	1.54798	3.46488	3.44215	3.42781	1.19853	54.5327	1.7961	2.23364	2.90772	1.22135	1.64498
430.242	0.327883	0.431463	0.962197	0.923812	0.913994	0.334829	14.4274	0.509297	0.564983	0.797956	0.205164	0.316336
431.446	0.0161761	0.158417	0.140199	0.323858	0.282591	0.0243427	0.0266319	0.0706075	0.00144416	0.102301	0.181884	0.213864
432.238	1.71853	1.01703	2.8212	1.59267	14.7354	1.22218	4.78627	3.24176	12.7942	2.99554	1.03817	13.542
433.241	0.436055	0.259596	0.724378	0.419034	3.92326	0.331917	1.15076	0.864318	3.41496	0.750733	0.272896	3.63299
433.782	0.0931736	0.362555	0.404174	0.691528	0.00144416	0.0629648	0.138334	0.196638	0.00144416	0.208685	0.365217	0.504107
434.032	0.0889214	0.308763	0.382352	0.723702	0.809787	0.0534783	0.154532	0.198945	0.00144416	0.202727	0.355935	0.530262
434.78	0.128116	0.316376	0.453737	0.741217	0.781466	0.0721563	0.158583	0.236722	0.00144416	0.277818	0.358262	0.550518
437.691	0.123909	0.493916	0.511747	1.21738	1.30611	0.0875306	0.200398	0.302546	0.00144416	0.324761	0.497676	0.772048
437.892	0.160474	0.604143	0.653895	1.58695	1.39849	0.136372	0.264749	0.425469	0.00144416	0.439168	0.645037	0.878815
441.786	0.106706	0.31932	0.417625	0.616548	0.763282	0.0836143	0.222679	0.262073	0.0304223	0.261074	0.293034	0.538274
442.289	0.00144416	0.174292	0.228535	0.329384	0.369921	0.0232754	0.0708244	0.111327	0.00144416	0.079744	0.152599	0.269562
445.119	0.278898	0.268643	0.340087	0.313191	0.352272	0.11144	0.358684	0.369646	0.719562	0.439727	0.245595	0.182701
445.636	0.214616	0.776534	0.988425	1.79767	1.96324	0.181122	0.419556	0.615731	0.0612237	0.516444	0.74997	1.32202
445.97	0.177999	0.614511	0.823879	1.41897	1.64862	0.137403	0.34364	0.476606	0.05832	0.402454	0.590934	1.06948
446.119	0.103419	0.119378	0.064871	0.0745838	0.103452	0.043874	0.134332	0.152013	0.314161	0.189745	0.061093	0.0442307
446.305	0.0566774	0.281906	0.327844	0.601404	0.719899	0.0592817	0.150087	0.192055	0.00144416	0.180747	0.23909	0.424516
453.063	0.108335	0.0182452	0.522332	0.201949	1.39307	0.0754299	0.125801	0.11099	0.536262	0.170767	0.0230217	0.611302
453.166	31.9572	29.1334	108.274	48.4168	370.073	17.3054	48.5857	41.9641	108.949	39.8705	16.3416	153.954
454.17	8.5998	7.6536	29.0461	13.0105	100.098	4.65234	13.0747	11.2759	29.56	10.6863	4.39177	41.4523
455.167	3.57257	3.23456	12.1136	5.37099	41.7558	1.92115	5.3559	4.68723	12.1418	4.47089	1.82224	17.4189
456.17	0.799136	0.701236	2.63955	1.18047	9.10189	0.422405	1.1621	1.01595	2.67925	0.961904	0.41061	3.73917
457.173	0.11674	0.0863112	0.410882	0.186029	1.40456	0.0628096	0.164695	0.147888	0.373001	0.152853	0.044965	0.5858
459.305	0.0424565	0.0850582	0.17899	0.11216	0.317686	0.03896	0.0404043	0.0285008	0.00144416	0.113047	0.0774691	0.199517
459.638	0.0801887	0.159366	0.307604	0.444872	0.552316	0.0705297	0.0783366	0.181356	0.00144416	0.189624	0.190385	0.377496
460.497	0.0657457	0.258689	0.2766	0.600473	0.545298	0.0394346	0.0742453	0.145141	0.00144416	0.141173	0.325973	0.322183
460.697	0.0976615	0.381531	0.388161	0.880202	0.00144416	0.0657244	0.149217	0.191153	0.00144416	0.20166	0.408836	0.493261
460.899	0.0219491	0.264524	0.239187	0.592605	0.491424	0.0384391	0.0876518	0.148605	0.00144416	0.165271	0.279253	0.295914
462.146	0.339604	0.382498	0.495943	0.365405	0.454412	0.156652	0.484777	0.473834	0.296314	0.584459	0.318788	0.240737
463.145	0.154699	0.174455	0.215833	0.145396	0.192655	0.0702729	0.225117	0.225932	0.129658	0.253483	0.13796	0.0831854
476.068	0.173199	0.728098	0.780366	1.91305	1.74388	0.143062	0.330321	0.464311	0.0346675	0.421467	0.809256	1.03719
476.32	0.186944	0.77512	0.806139	2.17568	1.89411	0.147468	0.36036	0.46253	0.0191947	0.503736	0.877636	1.16009
476.569	0.149908	0.543601	0.595443	1.29522	1.16056	0.0948921	0.227678	0.319844	0.00144416	0.332319	0.489272	0.707458
476.82	0.0473695	0.226836	0.263124	0.544332	0.537581	0.0338806	0.0439367	0.116273	0.00144416	0.130949	0.21915	0.353602
478.644	0.00922194	0.117066	0.13224	0.165974	0.174907	0.0382325	0.0460848	0.0725604	0.00144416	0.0681781	0.110398	0.146991
483.076	0.756533	1.09923	2.33202	1.20282	1.29692	0.254345	0.573915	0.569717	0.351185	0.891524	0.548039	0.397921
483.646	0.113095	0.364934	0.473572	0.794402	1.04276	0.0395583	0.10733	0.255126	0.0127123	0.268277	0.405221	0.676062
484.076	0.326894	0.445851	0.97165	0.504288	0.504458	0.114569	0.239406	0.248358	0.10364	0.382352	0.247683	0.128365
485.072	0.267333	0.404327	0.879526	0.4696	0.511009	0.0944744	0.194734	0.22093	0.0532934	0.35829	0.211206	0.108291
485.357	0.154158	0.496172	0.575576	0.499777	0.50955	0.0858407	0.307624	0.250876	0.370752	0.244947	0.324867	0.459539
494.325	0.164507	0.394356	0.597203	1.20369	1.08669	0.130925	0.237181	0.359042	0.0306923	0.376391	0.440438	0.685474
494.527	0.177556	0.514762	0.709025	1.46482	1.49245	0.137341	0.273295	0.407977	0.00144416	0.424099	0.598282	0.830588
494.728	0.144362	0.443559	0.610585	1.15274	1.08948	0.113798	0.164482	0.338271	0.00144416	0.360424	0.464159	0.708303
494.928	0.0882045	0.24222	0.329392	0.554454	0.254683	0.0498633	0.0783085	0.207318	0.00144416	0.148326	0.246914	0.352535
504.575	0.0855756	0.3979	0.418865	0.894874	0.795194	0.0549421	0.149159	0.24159	0.00144416	0.226955	0.425174	0.542717
504.826	0.111905	0.443498	0.477939	1.11842	1.01231	0.0724871	0.180261	0.304387	0.00144416	0.253099	0.528041	0.601389
505.078	0.0587713	0.288345	0.295697	0.655122	0.630499	0.0511202	0.10478	0.159189	0.00144416	0.160873	0.334434	0.366678
517.134	0.0454991	0.229065	0.2114	0.480436	0.422102	0.0324487	0.0842463	0.121178	0.00144416	0.117811	0.227555	0.23176
517.331	0.0974703	0.349046	0.387107	0.750757	0.768608	0.0730537	0.149039	0.199308	0.00144416	0.238252	0.381709	0.441785
517.733	0.0125764	0.0763688	0.158264	0.315557	0.189838	0.0153788	0.00144416	0.0769179	0.00144416	0.0683757	0.163332	0.181169
525.253	0.356994	0.957688	0.761266	0.851175	0.339309	0.233151	0.759898	0.450037	0.425594	0.466467	0.457768	0.00144416
526.258	0.00144416	0.173567	0.217817	0.135059	0.00144416	0.0608053	0.200124	0.112465	0.00144416	0.0759927	0.0598244	0.0161284
532.282	0.131818	0.0727115	0.391074	0.00144416	1.00799	0.0730383	0.0750098	0.1867	0.147246	0.195088	0.0318725	0.741279
540.027	0.152489	0.571622	0.643233	1.40086	1.31318	0.10494	0.258441	0.387474	0.076726	0.331257	0.532206	0.817979
540.361	0.161687	0.592162	0.367617	1.40272	1.28333	0.0568171	0.250262	0.369365	0.0691775	0.316283	0.538553	0.799712
540.696	0.063058	0.276271	0.339203	0.691441	0.671721	0.0588513	0.108493	0.184213	0.019084	0.1558	0.258086	0.410923
544.338	0.478139	0.662236	0.980164	1.74761	0.949702	0.234325	0.468735	0.444257	0.618978	0.496476	0.334761	0.357078
546.863	0.113682	0.510763	0.55706	1.33493	1.07136	0.0852121	0.155711	0.338207	0.00144416	0.283272	0.488134	0.709894
547.114	0.147127	0.633718	0.616361	1.71088	1.41708	0.115536	0.10292	0.38407	0.00144416	0.362292	0.69541	0.889151
547.614	0.0347354	0.237077	0.210024	0.580923	0.542163	0.0362281	0.0370226	0.0447096	0.00144416	0.123968	0.217601	0.262694
550.964	0.0527465	0.151106	0.26722	0.381567	0.196104	0.0388048	0.048959	0.129793	0.00144416	0.121105	0.109771	0.00144416
551.364	0.0780345	0.213971	0.390292	0.519878	0.627527	0.059452	0.103457	0.201164	0.00144416	0.102824	0.104423	0.270267
560.311	0.297128	0.470718	0.905867	2.11456	0.311983	0.234836	0.238722	0.291927	0.275461	0.244949	0.163462	0.00144416
574.372	0.0287082	0.0788505	0.129376	0.0851051	0.0670873	0.00418832	0.00144416	0.0433123	0.00144416	0.0787668	0.0838618	0.120714
575.371	0.0429931	0.295876	0.279274	0.636297	0.488866	0.0456204	0.00144416	0.17394	0.00144416	0.151526	0.284343	0.300164
575.621	0.0575327	0.365326	0.359953	0.786578	0.724125	0.0613753	0.0804307	0.221104	0.00144416	0.19229	0.410982	0.410775
575.872	0.0484183	0.275172	0.259154	0.636944	0.49919	0.0403721	0.00144416	0.154039	0.00144416	0.157386	0.30836	0.129925
576.122	0.0116673	0.128084	0.111974	0.319878	0.127879	0.00645323	0.00144416	0.0372148	0.00144416	0.0662697	0.143877	0.132309
576.473	0.0797644	0.117007	0.187456	0.344455	0.0544802	0.0525422	0.0803905	0.141444	0.396173	0.0461815	0.081774	0.00958993
578.04	0.0668039	0.287092	0.319769	0.682383	0.63706	0.0541409	0.0977847	0.18825	0.019654	0.157381	0.282813	0.407405
578.373	0.0579184	0.340423	0.331858	0.687361	0.645258	0.0591314	0.00144416	0.191415	0.0320517	0.189311	0.300059	0.380702
578.708	0.0146303	0.141206	0.137561	0.159601	0.364804	0.0126628	0.00539466	0.0796304	0.00144416	0.0411896	0.148779	0.199072
581.292	0.128371	0.00144416	0.16819	0.0198725	0.00144416	0.0826517	0.112541	0.126049	0.168808	0.0819455	0.0246585	0.643245
583.88	0.00754748	0.103801	0.0743986	0.232508	0.209536	0.00475606	0.00144416	0.0663438	0.00144416	0.052256	0.0989587	0.174517
610.183	0.372801	0.62665	0.75549	0.850644	0.401611	0.149728	0.194699	0.740018	0.00144416	0.648093	0.210598	0.354725
611.185	0.205366	0.37282	0.418654	0.4652	0.112605	0.0868286	0.0862593	0.416858	0.0324046	0.380762	0.111548	0.0929755
612.183	0.166826	0.269587	0.315708	0.378622	0.107459	0.0623494	0.0467989	0.323384	0.0240694	0.282682	0.0871337	0.142268
617.908	0.070369	0.327547	0.429821	0.842142	0.84253	0.0721181	0.0637867	0.259531	0.0294234	0.226402	0.323234	0.450959
618.156	0.0760659	0.255089	0.329159	0.686532	0.596094	0.0360288	0.0902284	0.194102	0.00144416	0.164609	0.258611	0.373613
618.41	0.0163614	0.0435985	0.160867	0.362699	0.338716	0.00144416	0.00144416	0.085735	0.00144416	0.05784	0.133684	0.0778696
633.11	0.00144416	0.266124	0.443791	0.359435	0.0618009	0.0231861	0.00144416	0.0868271	0.00144416	0.113699	0.0484225	0.00144416
633.482	0.13262	0.00144416	0.410054	0.195313	0.359512	0.00144416	0.121	0.297482	0.108775	0.232682	0.129008	0.00144416
635.093	0.0242794	0.223729	0.00144416	0.529896	0.467313	0.0378876	0.0350307	0.146603	0.0363496	0.139949	0.209995	0.246815
646.667	0.026149	0.130179	0.14372	0.194514	0.115455	0.0143586	0.0359523	0.0874485	0.00144416	0.00144416	0.164642	0.161532
667.95	0.00420971	0.137628	0.148208	0.305219	0.00144416	0.00524718	0.0195852	0.03891	0.00144416	0.0367003	0.0586563	0.108158
672.434	0.0241117	0.15274	0.13787	0.383385	0.220257	0.00723316	0.0610835	0.0707105	0.00144416	0.0786005	0.169454	0.0847729
672.766	0.00801589	0.201223	0.182611	0.403397	0.00144416	0.0122396	0.00144416	0.0793796	0.00144416	0.0696922	0.211787	0.0891714
675.258	0.186435	0.00144416	0.376488	0.00144416	0.13678	0.0770272	0.248397	0.294703	0.114319	0.142656	0.138318	0.152167
680.477	0.0919436	0.16233	0.107128	0.183754	0.0109609	0.0560431	0.0522642	0.189272	0.00144416	0.178368	0.116887	0.0250476
683.5	0.0477897	0.265726	0.133468	0.263092	0.3129	0.0646464	0.0284615	0.177534	0.228217	0.203742	0.0150002	0.00144416
684.201	0.236944	0.236281	0.237269	0.349343	0.00144416	0.199598	0.103774	0.268667	0.0682857	0.318571	0.176647	0.207944
701.408	0.255769	0.626522	0.88365	1.01495	0.519373	0.160884	0.249223	0.413391	0.176157	0.380442	0.34283	0.229957
703.575	0.388136	0.455451	0.810716	0.875056	0.706136	0.395215	0.589832	0.677487	3.00792	0.501238	0.360819	0.185615
726.566	0.230418	0.362456	0.652375	0.323333	0.258983	0.0637981	0.00144416	0.295765	0.722488	0.330495	0.00144416	0.00144416
728.521	0.0907576	0.273595	0.554999	0.33912	0.00144416	0.102514	0.277147	0.389435	0.510518	0.415686	0.26441	0.206515
729.145	0.0151577	0.0762758	0.175147	0.458835	0.423046	0.00892885	0.0207958	0.0612307	0.0428529	0.0483723	0.00144416	0.223228
741.531	0.41909	0.753561	1.62731	1.72057	0.975591	0.328555	0.47604	0.613523	1.4987	0.239888	0.361161	0.133961
754.535	0.932483	1.3591	2.49051	2.30276	1.90415	0.425448	1.28002	1.73212	2.17197	1.99529	1.25552	0.901152
755.538	0.438482	0.621318	1.16054	1.09394	0.89964	0.116477	0.602084	0.779806	0.964312	0.911755	0.568589	0.195912
757.555	0.262328	0.336886	0.696114	0.710038	0.00144416	0.144933	0.00144416	0.569627	0.676745	0.608276	0.366537	0.00144416
771.508	0.33636	0.566043	1.2025	1.51386	0.00144416	0.245398	0.00144416	0.251596	0.275709	0.00144416	0.173375	0.00144416
780.552	1.11441	1.59566	2.8217	2.64312	2.13967	0.525967	1.45372	1.8832	2.18146	2.21414	1.37685	0.931958
781.555	0.547032	0.767387	1.31855	1.26043	1.02321	0.251053	0.710868	0.880261	1.04195	1.02146	0.659206	0.463982
782.566	3.78154	5.29436	10.3676	9.73456	7.7807	1.86309	4.87748	6.96558	7.58827	7.94549	4.8796	3.489
783.57	1.729	2.42223	4.75799	4.45975	3.63793	0.861175	3.67734	3.22856	3.5224	3.66308	2.28069	1.60869
784.576	1.05256	1.38458	0.00144416	1.07031	2.3494	0.299522	2.07004	2.03658	0.00144416	1.98208	1.23703	0.949836
785.578	0.377639	0.00144416	0.00144416	0.00144416	0.00144416	0.136253	0.669449	0.730029	0.37611	0.356071	0.429126	0.330653
796.515	0.806491	1.32091	0.00144416	0.00144416	0.811506	0.577642	0.82215	1.36451	0.516693	0.605718	0.880114	0.221975
800.545	0.752874	1.23726	2.70686	3.5581	1.87185	0.569866	0.00144416	0.862019	0.00144416	1.25733	0.854953	0.535687
804.551	0.419011	0.615516	1.14925	1.00433	0.00144416	0.199089	0.00144416	0.673578	0.801696	0.781305	0.514119	0.00144416
808.583	2.5694	3.55541	6.56014	6.16488	4.98178	1.34398	3.18366	4.45246	4.75711	5.07993	3.17529	2.10947
809.585	1.28758	1.74639	3.21569	3.04696	1.24279	0.681049	1.54112	2.16274	2.23999	2.52994	1.55011	1.06078
810.598	1.71327	2.20504	4.31077	4.38657	3.44127	1.00983	1.97138	3.06619	0.00144416	3.3411	2.02938	1.43858
811.601	0.782868	0.959308	1.85968	1.91767	1.52294	0.435043	0.527747	1.37568	0.81515	1.44138	0.89287	0.60779
815.545	0.00144416	0.163182	0.149034	0.00144416	0.033573	0.00144416	0.0716644	0.0534351	0.00144416	0.070425	0.0525464	0.011093
830.568	0.709772	1.09488	1.0092	0.585659	1.32143	0.331998	0.430576	0.550278	1.08762	1.25722	0.443302	0.292664
832.579	0.862502	1.26195	1.09425	0.724709	1.61699	0.463199	0.980165	1.3574	1.30572	1.57122	1.00645	0.352894
833.58	0.421914	0.574025	1.10452	1.11792	0.364756	0.219341	0.499314	0.666876	0.23902	0.770097	0.496714	0.00144416
854.562	0.15219	0.218158	0.382271	0.120597	0.00144416	0.0689256	0.189382	0.10653	0.00144416	0.265991	0.172696	0.0289398

## Sheet: MetaboAnalyst processed
	averageS1	averageS2	averageS3	averageS4	averageS5	averageS6	averageU1	averageU2	averageU3	averageU4	averageU5	averageU6
Label	Stimulated	Stimulated	Stimulated	Stimulated	Stimulated	Stimulated	Unstimulated	Unstimulated	Unstimulated	Unstimulated	Unstimulated	Unstimulated	p-value
70.0657	-1.02593	0.0103445	0.476761	0.596763	0.864378	-1.94242	0.203291	0.433496	1.88371	-0.0727896	-0.858485	-0.569118	0.580854
71.0862	-0.701161	-0.150337	-2.20321	-0.0500162	-0.186934	-0.107695	1.98745	0.243554	1.07605	0.51676	-0.382947	-0.0415111	0.0426747
74.0607	-1.12522	0.366262	-0.674969	0.726253	1.24093	-2.16141	0.959991	-0.142282	0.983971	-0.354032	-0.330141	0.510638	0.372019
81.0704	-0.790738	0.115405	-1.07572	-0.0209534	0.174642	-1.21108	0.369087	0.303666	2.70649	-0.239168	-0.308789	-0.0228342	0.106765
83.0497	-0.8027	-0.624507	-0.794695	0.137948	0.481604	-0.924328	0.317274	0.295543	2.78275	-0.181896	-0.461799	-0.225194	0.152485
84.0449	-0.734512	0.226089	0.473581	-0.0681582	-0.62871	-1.0688	0.377727	-0.224769	2.82262	-0.355113	-0.309468	-0.510482	0.32118
85.0652	-0.881687	0.0941207	-0.721234	0.169479	0.0354252	-1.14522	0.494218	0.229992	2.77266	-0.33021	-0.379019	-0.338519	0.166961
86.0605	-0.70139	0.278933	-1.24204	-0.820474	0.417999	-1.44015	-0.0104113	0.773197	2.23642	0.291694	0.467067	-0.250843	0.0349917
86.0969	-1.30403	0.569173	0.932001	0.697535	0.637447	-2.52442	-0.0195677	0.820907	0.124219	0.237265	0.115736	-0.286267	0.591372
87.0446	-1.05125	0.923923	-0.350132	0.59078	1.29029	-1.95755	0.547546	0.0711785	-1.44167	0.277111	0.486695	0.613067	0.765617
88.0478	-0.805351	0.938053	-0.455572	0.723202	1.24059	-1.72332	0.57179	0.12235	-1.81408	0.140305	0.619225	0.442814	0.96471
88.076	-1.71705	0.215343	-0.358881	-0.345124	1.85879	-1.38584	0.192754	-0.514467	1.12339	0.107956	-0.0719578	0.895087	0.340686
93.0703	-0.646403	-0.497448	-0.728193	0.0798217	0.205375	-0.954471	0.264979	0.37922	2.87339	-0.130837	-0.425816	-0.419612	0.149846
95.0858	-0.843092	-0.133219	-0.737884	0.14396	0.436982	-1.1331	0.284218	0.123255	2.79275	-0.305882	-0.464383	-0.163603	0.2044
97.0651	-1.09454	-0.166023	-1.05428	0.451688	0.703918	-1.08208	0.160176	0.0889616	2.5479	-0.154335	-0.485956	0.0845735	0.209895
99.0443	-0.373541	-0.758222	-1.07871	-0.0672847	0.401718	-0.83751	0.543865	0.490714	2.70638	-0.467435	-0.37553	-0.184446	0.120983
99.0808	-0.811639	0.289815	-0.897925	-0.230665	0.170525	-0.685137	0.163879	0.200068	2.89691	-0.359237	-0.226875	-0.509716	0.227191
99.0919	-0.705065	-0.00854043	-1.56317	0.25651	0.700207	-0.812735	0.373235	-0.592602	1.93827	0.758083	-1.1624	0.818205	0.234747
101.06	-0.843806	-0.330015	-0.967312	0.186047	0.905221	-1.61378	0.875813	0.0346878	2.1716	-0.431143	-0.233431	0.246119	0.128935
102.055	-0.864677	0.0812461	0.256276	0.260214	-0.10171	-1.41537	0.154863	-0.105553	2.73466	-0.0223586	-0.257609	-0.719985	0.325871
104.107	-1.17285	1.184	1.07154	1.47962	0.953261	-0.903326	-0.28663	-0.221448	-1.44692	-0.478955	-0.676634	0.498341	0.137474
105.07	-0.999371	-0.460895	-0.648531	0.00402501	1.03754	-1.04297	-0.269117	0.0725015	2.52685	-0.145303	-0.636276	0.561548	0.24013
105.111	-1.04894	1.12191	0.993992	1.43683	0.948654	-0.754443	-0.214263	-0.191498	-1.82729	-0.402353	-0.548025	0.485423	0.123425
107.086	-1.00303	-0.873527	-0.732186	-0.0890447	1.10285	-0.526927	-0.074054	-0.0437834	2.54896	-0.311208	-0.542843	0.544803	0.23734
109.065	-0.990795	0.24807	-1.26581	0.31768	0.580839	-1.67036	0.272958	0.324248	2.13507	-0.37376	-0.0712514	0.493116	0.110848
109.101	-0.717048	-0.123072	-0.525076	-0.0524122	0.150596	-1.20475	0.120666	0.312957	2.88667	-0.262859	-0.419651	-0.166019	0.162648
110.06	-1.47152	0.599699	0.906072	1.9866	0.967723	-0.877609	-1.0105	0.0899914	-0.586464	-0.507071	-0.476149	0.379225	0.239947
110.072	-1.02933	-0.331203	1.64411	1.34038	0.998927	-1.713	-0.608071	-0.236659	0.795148	-0.0409248	-0.368029	-0.451352	0.622957
111.081	-0.900437	-0.00724337	-1.02245	0.369933	0.779467	-1.6392	0.492605	0.139113	2.28152	-0.349768	-0.308822	0.165288	0.172625
113.06	-0.93809	-0.266732	-1.18614	0.024552	0.972172	-1.31646	0.618354	-0.109362	2.25151	-0.359471	-0.246635	0.556299	0.121429
113.096	-0.528671	-0.141848	-0.746095	-0.156852	-2.53976e-05	-1.18696	0.544941	0.146916	2.77644	0.109124	0.00230129	-0.819269	0.11381
115.076	-0.824208	-0.0419605	-1.11484	0.506167	0.585399	-1.73683	1.10938	-0.113764	2.03822	-0.159717	-0.180283	-0.0675648	0.135109
116.071	-1.47779	0.0781321	0.702525	1.14368	1.49657	-1.87166	-0.15239	0.52804	0.453333	0.269194	-0.613246	-0.556399	0.96939
118.086	-1.40718	0.406033	0.949467	1.1236	1.60361	-1.71125	0.0193338	0.365253	-0.880356	0.209084	-0.40566	-0.271935	0.602039
119.019	-0.0217248	-0.251202	-0.198367	-2.65934	0.480728	0.0104556	0.626281	0.145695	1.65573	0.477642	0.163177	-0.429069	0.13291
119.077	-0.194207	-1.61563	-0.212371	-0.494775	1.42587	-0.297271	0.271275	0.0716646	1.29626	0.1167	-1.61563	1.24811	0.449179
119.086	-0.660871	-0.926413	-0.208628	-0.652494	1.50751	-0.96928	-0.0201425	0.00804249	1.74792	-0.105536	-1.06787	1.34776	0.290946
120.066	-1.16808	0.160417	0.303153	0.374261	0.317215	-1.76496	0.0519108	0.175228	2.41096	-0.0780472	-0.345485	-0.436568	0.327592
120.089	-0.585681	-0.810247	-0.438637	-0.563693	1.37789	-1.07469	0.174607	-0.233172	1.82379	-0.259701	-0.885165	1.4747	0.243779
121.028	-0.871622	-0.773658	-0.749953	0.254805	-0.078674	-1.02143	1.98725	0.197791	1.86041	0.0760152	-0.687076	-0.193865	0.0560713
121.101	-0.729757	-0.25843	-1.07359	0.149554	0.157853	-0.979613	0.120117	0.286759	2.83008	-0.0490208	-0.348786	-0.105172	0.117823
123.042	-0.200456	-0.061455	0.309464	-0.0240542	0.0306995	-1.59772	0.316961	-0.54809	2.7082	-0.00580885	-0.198904	-0.728839	0.398419
123.055	-0.122851	1.0377	0.49817	1.75977	1.52628	-0.354094	-1.23704	-0.329057	-0.254147	-0.414885	-1.11487	-0.994985	0.00441535
123.081	-0.630484	0.119381	-1.50746	0.39643	-0.111407	-1.35071	0.382033	0.291313	2.44132	-0.123483	-0.189459	0.282528	0.0718763
123.117	-1.31621	0.0653135	-0.238915	0.577412	0.904313	-1.53066	-0.325714	-0.0597626	2.31834	-0.33247	-0.270943	0.209294	0.399936
125.096	-0.743506	0.300795	-0.891937	0.545769	0.511357	-2.13671	0.749958	0.0960389	1.93826	-0.268155	-0.174744	0.0728774	0.173744
126.022	-1.17938	0.0103982	-0.0996376	0.550782	0.648292	-1.10122	-0.0928197	0.174621	2.6027	-0.283305	-0.693577	-0.536856	0.525209
127.075	-1.31014	0.371103	-0.658221	0.209719	0.685172	-2.08329	0.221388	0.221114	1.84488	-0.177064	0.116126	0.55921	0.110074
129.091	-0.755027	0.0807392	-1.06028	0.352876	0.366111	-1.8877	0.779051	0.0336323	2.16439	-0.111509	-0.273936	0.311663	0.0937121
130.05	-0.881337	0.218426	0.504454	0.162219	-0.158292	-1.3146	0.104928	-0.206305	2.75271	-0.255784	-0.373841	-0.552577	0.422386
130.086	-1.61954	-0.850001	0.428251	1.90099	0.819929	-0.900984	-1.06241	1.01117	0.18719	-0.0920539	-0.196696	0.374159	0.90536
132.077	-1.15506	0.229342	0.963955	0.586801	0.888672	-1.88804	0.0929216	-0.135037	1.77296	-0.0965824	-0.552555	-0.707384	0.840547
132.102	-1.04407	0.777374	1.02733	0.561217	0.666108	-2.51521	0.358994	0.232277	-0.604001	0.502874	0.445188	-0.408084	0.776648
133.064	-0.696012	-1.14957	-0.783335	-0.524934	1.03129	-0.667943	0.0204581	0.0564007	2.35231	-0.028283	-0.573793	0.963418	0.109363
133.08	-0.811549	0.156597	1.08739	0.661976	0.508018	-1.39324	0.142216	-0.0102487	1.71823	-0.220561	0.0253299	-1.86416	0.910542
133.101	-0.774134	-0.0628605	-1.0814	-0.122301	0.352743	-1.05967	0.257582	0.453651	2.73624	-0.264259	-0.361317	-0.0742616	0.115742
134.06	-0.402508	0.369288	0.979541	1.54193	1.42198	-1.11286	-0.719685	-0.0698443	-1.72891	0.49067	-0.218569	-0.55103	0.108365
134.118	-1.78266	0.330993	0.622921	0.0920882	-0.0454366	-2.10706	0.788766	0.528328	-0.573055	0.59681	0.562295	0.986017	0.0955844
135.043	-0.717086	-0.653493	-0.576123	0.26842	0.310551	-1.06215	-0.128541	0.398717	2.8254	-0.0988556	-0.0582668	-0.50857	0.170681
135.08	-0.729288	-0.879227	-0.430835	-0.379802	1.1496	-0.98621	0.0992537	-0.0538099	2.30697	-0.219639	-0.855122	0.978104	0.206714
135.117	-0.251097	0.10237	-1.71761	-0.0475097	-0.0775936	-0.886999	-0.0776139	0.39216	2.62794	0.0146221	-0.276018	0.197344	0.0970225
136.048	-1.01573	0.542011	1.31615	0.610305	0.950527	-2.30389	-0.334547	-0.442617	0.912204	0.249687	-0.102543	-0.381561	0.957445
137.046	0.0288552	0.373755	-0.711739	-2.63765	-0.517234	-0.301352	0.55556	0.48282	1.35515	0.452843	0.333396	0.585597	0.0206699
138.052	-0.791587	0.632408	1.38797	0.912844	1.21625	-2.19446	-0.408719	-0.257409	-0.560782	0.474743	-0.0308858	-0.380365	0.527869
139.112	-0.712121	-0.313912	-0.743824	0.332215	0.518907	-1.37482	0.3482	0.0428605	2.6844	-0.189924	-0.420339	-0.171649	0.19853
140.068	-0.90479	0.557631	1.31585	1.03527	1.51125	-1.97549	-0.297822	-0.107122	-0.577033	0.263609	-0.267905	-0.55345	0.399627
141.054	0.913206	0.280262	-0.961149	-0.296789	-0.0180516	-2.06547	2.01012	-0.234989	0.175773	-0.59964	0.450687	0.346037	0.231166
142.047	-0.684922	0.713953	1.51716	0.462081	0.295651	-2.33358	-0.402259	-0.489747	1.1509	0.202044	0.0218499	-0.453127	0.987295
142.948	0.0871385	-0.0484241	1.44679	0.489762	-1.85904	-1.50957	-0.0664783	-0.584501	-0.53803	0.703413	0.824166	1.05478	0.447509
143.106	-0.236511	0.236414	-0.766364	0.352075	0.197656	-2.222	1.22421	0.0828934	1.85807	-0.399107	-0.285461	-0.0418753	0.168962
146.06	0.792479	1.11247	0.947962	1.05354	0.824101	0.577098	-1.18469	-0.69548	0.126574	-1.18469	-1.18469	-1.18469	1.76233e-05
146.117	-0.51865	0.824779	1.32698	0.699084	0.899378	-1.23066	0.223027	-0.250414	-2.26744	0.450607	-0.0124186	-0.144283	0.267194
147.076	-0.920612	0.240223	0.614505	0.290277	-0.0295242	-1.4196	0.102781	-0.213435	2.63641	-0.325362	-0.369232	-0.606435	0.505857
148.004	-0.438402	0.915535	1.73133	0.74987	0.728718	-2.06306	-0.604593	-0.686708	0.578002	-0.105846	-0.161309	-0.643532	0.373295
148.06	-0.917298	0.23191	0.263865	-0.0432686	-0.340955	-1.38445	0.369707	-0.110476	2.74115	-0.0720954	-0.195874	-0.542215	0.221394
149.023	-0.918959	-0.760686	-0.648613	0.0721072	0.27856	-0.923418	2.18051	0.160469	1.65351	-0.0199225	-0.791326	-0.282223	0.0940125
150.026	-0.870741	-0.597604	-0.932166	0.102527	0.0466012	-0.846204	2.23361	0.190638	1.6408	0.0429961	-0.674105	-0.336356	0.0704205
150.058	-1.59086	0.797624	0.907324	0.77069	-0.131582	-2.13386	-0.759791	0.464996	0.143996	0.882879	0.467514	0.181076	0.45178
151.048	-0.483897	0.769116	1.55699	0.36029	0.134947	-1.95144	-0.369275	-0.688475	1.63325	-0.115406	-0.153973	-0.692132	0.835629
151.112	-1.38845	-0.426749	-0.596413	0.199813	0.948232	-0.825992	-0.0795403	0.143055	2.56979	-0.287718	-0.41686	0.160833	0.245112
152.032	-0.50347	0.658433	1.33812	0.149784	-0.0743878	-1.89624	-0.0562291	-0.737789	1.98191	-0.11277	-0.117453	-0.629906	0.860197
152.07	-1.51745	0.310687	1.12544	1.08145	1.59052	-1.6811	-0.464756	0.0203733	0.204002	0.290076	-0.422341	-0.536905	0.623087
153.089	-0.371874	0.478163	0.136645	0.0594904	0.268816	-2.30323	0.473193	-0.191254	2.15645	-0.146662	-0.0108001	-0.548931	0.34091
153.127	-0.420963	0.274617	-0.979761	0.0423485	0.343824	-1.94919	0.683587	0.137026	2.28207	-0.219121	-0.32882	0.134378	0.124835
154.026	-0.736994	0.482901	1.51096	1.17937	0.675127	-0.87961	-0.143546	-0.780118	1.20175	-0.563374	-0.253824	-1.69264	0.212019
154.058	-0.871489	0.510568	1.27265	0.571916	0.923923	-2.35688	-0.15765	-0.449351	1.0547	0.151069	-0.16396	-0.485498	0.978289
154.084	-0.795024	0.634942	1.33035	0.733773	0.724687	-2.43163	-0.20215	-0.00810605	-0.830285	0.560008	0.400994	-0.117564	0.915694
155.043	-0.260604	0.851667	1.65423	0.593115	-0.322499	-1.76838	-0.469998	-0.717408	1.55679	-0.0493353	-0.254635	-0.812945	0.686881
155.105	-0.0282537	0.472217	-0.111982	-0.152868	0.498271	-2.4808	1.20257	-0.591452	1.57092	-0.178644	0.00476783	-0.204744	0.320357
156.027	-0.629622	0.333771	0.742664	-0.188882	-1.00186	-1.46771	0.482172	-0.431099	2.43744	0.071153	0.227228	-0.575262	0.216527
156.042	-0.757471	0.835979	1.28845	1.47416	1.35604	-0.664127	-0.490972	-0.256607	-1.6764	-0.13346	-0.447415	-0.528184	0.0333026
156.077	-1.10439	-0.387112	2.01765	1.1395	1.12231	-1.58005	-0.574721	-0.134291	0.0718514	-0.103097	-0.359275	-0.108381	0.511854
157.122	-0.728369	-0.141818	-1.37089	0.220784	-0.0257488	-1.11303	0.438442	0.616822	2.56321	-0.310936	-0.199397	0.05093	0.0639705
158.154	-1.11843	0.445877	-0.851897	0.608886	0.387754	-1.32438	0.0752364	-0.227274	2.25645	0.569738	-1.01853	0.196568	0.306726
160.133	-0.453418	0.859644	0.96414	0.709017	0.653326	-0.421026	0.211308	0.000497761	-2.8163	0.0151895	0.183957	0.093668	0.194675
161.059	-0.769222	-0.730945	-1.24061	0.317175	0.104623	-0.666324	0.387861	0.415589	2.62007	0.446655	-0.457638	-0.427227	0.0833272
161.094	-0.769132	-0.126129	0.271158	0.316705	0.596027	-1.80058	0.0330512	-0.161741	2.50691	-0.0935476	-0.419564	-0.353162	0.408506
161.117	-0.708397	0.699584	-0.473194	0.4474	0.940536	-1.13626	0.607659	0.27894	-2.42674	0.455998	0.679315	0.635166	0.901537
162.112	-1.01998	0.644374	1.28559	1.25427	1.51006	-1.20002	-0.105559	-0.055391	-1.42467	-0.0305722	-0.733318	-0.124795	0.162169
163.116	-0.148581	0.449492	0.694028	0.673014	0.76365	-0.13447	0.216583	0.23757	-3.01424	0.188316	-0.0426223	0.117259	0.197765
163.978	-0.393258	0.75135	1.7664	1.6201	1.0656	-0.529301	-0.796023	-0.643667	-0.898625	-0.65536	-0.585302	-0.701919	0.00541099
164.93	0.276417	0.3901	0.773543	-0.305509	-2.55521	-0.743763	0.46128	-0.956824	0.808389	0.398243	0.74862	0.704713	0.227331
165.053	-0.958774	-0.283061	0.244972	-0.06018	-0.218194	-1.4547	0.00552165	0.0871122	2.77081	0.111576	0.0286553	-0.273737	0.118443
166.086	-1.57228	0.43582	0.452296	0.826366	0.243536	-2.46328	0.47018	0.713574	0.597105	0.324435	0.242099	-0.269852	0.248041
167.021	-0.0785615	0.807028	1.77122	1.27589	-0.776939	-0.273664	-0.346572	-0.893694	1.08415	-0.959983	-0.261804	-1.34707	0.11921
169.058	-0.432114	0.679102	1.55499	0.300344	-0.027434	-1.83486	-0.292554	-0.797713	1.80289	-0.153986	-0.115232	-0.683439	0.89741
170.032	-0.741873	0.57528	1.69661	1.64071	1.21791	-0.606147	-0.150942	-0.602222	-0.868341	-0.688998	-0.734994	-0.736988	0.0199045
170.062	-0.454835	0.739677	1.69726	0.299235	0.038286	-1.69763	-0.311258	-0.640381	1.67454	-0.272174	-0.0716792	-1.00105	0.737662
170.081	-0.515073	0.434332	1.03051	1.16884	1.37611	-1.07537	0.0945326	0.113407	-2.19408	0.191705	-0.308358	-0.316563	0.172739
172.041	-0.518446	0.813265	1.14142	0.142338	0.12612	-2.3931	-0.701951	-0.209639	-0.701191	1.08572	0.778096	0.437369	0.710666
174.149	-1.596	0.1402	0.350819	0.386239	0.185912	-2.29743	0.805103	0.494453	-0.610096	0.818076	0.521417	0.80131	0.103662
175.001	-1.07908	0.528683	1.06123	1.23143	-0.523777	-1.42396	0.680895	-0.363653	1.7047	-0.539668	-0.598012	-0.678782	0.912125
175.036	-1.72311	-0.303638	1.1447	0.118722	-0.54985	-0.848333	0.118847	0.250469	2.29089	0.0197058	-0.00182408	-0.516579	0.228009
175.12	-1.77437	-0.611689	0.982658	1.59003	0.640457	-0.931355	-0.520372	0.261111	1.33136	-0.524832	-0.553908	0.110909	0.955354
175.152	-1.22487	0.0413162	0.050911	-0.0724434	-0.233272	-2.57731	0.816031	0.466129	0.660433	0.780241	0.525253	0.767582	0.0114183
177.055	-1.12177	-0.810091	-0.13699	0.230614	0.455541	-1.20207	0.340355	0.817622	2.47916	-0.254296	-0.552736	-0.245337	0.142186
177.126	-0.175304	0.615167	0.0856187	0.273864	-0.82676	-1.58626	0.446722	-0.0582011	2.49424	0.0146803	-0.468186	-0.815574	0.376466
177.164	-0.324282	-0.111159	-0.355075	0.186746	-0.124802	-1.39002	0.710549	0.53466	2.59736	-0.169609	-0.778655	-0.775712	0.238123
178.058	-0.894276	0.0100208	1.3903	0.392807	-0.762653	-1.61315	0.0311243	-0.412073	2.14552	-0.0835465	0.150144	-0.354226	0.419836
180.003	-0.4508	0.770856	1.23582	0.514718	-1.31889	-0.826597	0.117503	-0.682455	2.13743	-0.567891	-0.160836	-0.768849	0.967921
180.904	0.297505	0.697991	1.25528	1.07817	-1.06153	0.11468	0.326785	-1.14413	-2.1845	-0.184533	0.382341	0.42194	0.180144
182.081	-1.11186	0.0784422	0.0877171	0.140049	-0.422985	-1.70976	0.330487	0.170671	2.52916	0.0970449	0.0869524	-0.27592	0.089166
185.032	-0.508009	0.655482	1.9033	0.933672	-0.00654189	-0.784577	0.0887939	-0.969564	1.32448	-0.950889	-0.54775	-1.1384	0.220679
185.96	-0.135083	0.866304	1.57102	0.644387	-0.807727	-0.665532	-0.297834	-1.04809	1.87419	-0.828884	-0.287988	-0.88476	0.421002
186.016	-0.543033	0.735212	1.5446	0.661041	-0.518789	-0.906801	0.167611	-0.858692	1.83536	-0.666593	-0.16778	-1.28214	0.599004
186.035	-0.227472	0.864923	1.76425	0.896319	-0.459936	-0.153241	0.0415992	-0.892915	1.10027	-1.09471	-0.161235	-1.67785	0.125517
187.031	-0.101975	0.656463	1.6808	0.989122	-0.147984	-0.196436	-0.0480088	-1.0253	1.21763	-0.790652	-0.396143	-1.83752	0.0968134
188.068	-0.955672	0.347159	1.09684	0.207011	0.0327794	-2.76536	0.057858	0.111231	0.572241	0.669899	0.518026	0.107982	0.258012
191.142	0.462157	0.572701	-1.94088	0.570775	-0.904363	-0.72941	0.775578	0.700968	1.57362	0.0273312	0.0905359	-1.19901	0.275411
191.179	-0.48555	0.146445	-1.20532	0.164681	-0.399936	-0.756091	-1.46578	0.198119	2.23639	0.738978	-0.0619598	0.89002	0.150842
192.041	-0.511136	0.695023	0.867345	0.165173	-1.52855	-1.33499	0.414689	-0.547678	2.15316	-0.120858	0.192514	-0.444686	0.366222
192.159	-1.57195	0.129146	0.484794	0.262362	0.331943	-2.05067	0.777032	0.571145	-1.14363	0.71618	0.631224	0.862421	0.173716
193.162	-1.70586	-0.00179143	0.371546	0.223535	0.316655	-2.25216	0.771014	0.596531	-0.453885	0.710665	0.546671	0.877087	0.0759284
193.982	-0.865244	0.716822	1.83167	0.809859	-0.885341	-1.23997	-0.0766266	-0.945739	1.4844	-0.468311	-0.0888797	-0.272638	0.843296
194.165	-1.38116	-0.753102	0.108208	0.296764	-0.6599	-0.912938	1.08995	0.987384	-1.55495	0.931085	0.920676	0.927986	0.0505694
199.073	-0.0953171	1.10866	1.16867	1.16374	1.02524	-1.12685	-0.0921348	-0.378338	-1.64256	-0.153389	0.338685	-1.31641	0.0557374
200.201	-1.14712	0.0764935	-0.909777	-0.121399	0.39984	-0.498844	-0.576589	0.942754	2.54245	0.350651	-0.700509	-0.357949	0.218976
201.071	-0.636901	0.603016	1.38961	1.37496	1.50162	-1.01508	-0.163269	-0.265105	-1.53412	-0.724733	-0.202664	-0.327341	0.0582568
201.934	-0.129572	0.763209	1.62083	1.21135	-0.287527	0.0861077	-0.48835	-0.940574	1.23555	-1.15993	-0.511231	-1.39987	0.0538924
202.107	-0.588564	0.371928	0.580943	1.00735	1.09885	-0.969477	-0.21719	-0.120081	-2.5059	0.241872	0.476965	0.623304	0.412022
202.18	-1.18804	2.55667	0.25968	0.306192	0.734027	-0.714882	-0.298318	-0.34754	-1.23947	-0.257887	0.0225409	0.167033	0.279424
203.052	-0.417238	0.607718	1.1884	0.243684	-0.139483	-1.60999	-0.235173	-0.657777	2.27787	-0.193767	-0.31665	-0.747592	0.945668
203.183	-1.48511	2.63699	0.206222	0.27739	0.71374	-0.72531	-0.51431	-0.30182	-0.521353	-0.239173	-0.0235615	-0.0237058	0.373314
204.043	-1.02998	0.654432	1.95384	1.69337	0.326295	-1.01811	-0.261406	-0.459948	-0.185038	-0.68417	-0.0411793	-0.948117	0.143038
204.063	-0.750927	0.312901	1.17475	0.0743257	-0.315265	-2.30854	-0.131715	-0.280626	1.76388	0.364733	0.347298	-0.250815	0.317723
204.123	-0.913074	0.882407	1.49651	0.847236	1.12002	-1.36016	0.130016	-0.104963	-1.798	0.0307712	-0.234145	-0.0966184	0.249168
205.045	0.404067	0.406703	1.77907	1.37065	0.0170064	0.776901	-1.13153	-1.30224	0.0409955	-0.904038	-0.440471	-1.01712	0.000890199
205.085	-1.02504	-0.463336	-0.147718	0.222881	1.13392	-0.931433	-0.261787	0.146501	2.51147	-0.19538	-1.0354	0.0453095	0.510851
207.014	-0.351711	0.790225	1.44241	0.639445	-0.8624	-0.804211	0.025799	-0.990568	2.01096	-0.841226	-0.331906	-0.726814	0.644816
207.078	-1.15894	-0.0988917	1.38303	1.33252	1.63629	-0.620999	-1.08853	-0.542137	0.73915	-0.559374	-0.643711	-0.378409	0.162412
207.174	-0.303481	0.224562	-1.32513	-0.10002	-0.0765565	-1.14755	0.563185	0.418365	2.61806	0.0275262	-0.543044	-0.355914	0.118715
207.998	-0.604398	0.79849	1.7274	0.708379	-0.644084	-1.21412	-0.0902064	-0.89189	1.70895	-0.55935	-0.20083	-0.738347	0.677246
208.015	-0.471002	0.837684	1.40812	1.01557	-0.986581	-0.713895	0.00385412	-0.748992	1.79395	-1.08214	-0.34011	-0.716459	0.554791
209.093	0.649406	0.947205	0.977674	0.958742	0.837834	0.415562	-0.058932	-0.258974	-1.51177	-1.51177	0.0668064	-1.51177	0.000762788
209.996	-0.0358755	0.640422	0.960302	0.540505	-2.87029	-0.241333	0.00995791	-0.173042	0.992781	-0.000854866	0.240434	-0.0630051	0.586076
211.073	-0.890342	0.849135	1.52373	0.701797	0.98023	-1.01552	-0.823571	-0.470975	1.41478	-0.890709	-0.820806	-0.557747	0.230922
218.139	-0.783034	0.948425	1.39379	0.737646	0.997315	-1.38286	0.298248	-0.093276	-1.99541	0.0390579	-0.081605	-0.0783041	0.290646
219.026	-0.428461	0.774044	1.60687	1.05991	-0.339778	-0.526893	-0.293023	-1.07125	1.64963	-0.889788	-0.466831	-1.07442	0.231706
220.037	-0.554295	0.7389	1.6374	1.01751	-0.691257	-0.480717	-0.0225523	-0.586259	1.31003	-0.920939	0.21546	-1.66328	0.360047
220.108	0.924024	0.903001	0.982246	1.00923	1.03154	0.889975	-0.956669	-0.956669	-0.956669	-0.956669	-0.956669	-0.956669	2.45021e-15
222.988	-0.377834	0.80035	1.58358	1.19993	-0.387608	0.115324	-0.258244	-0.946152	1.32132	-1.36963	-0.607136	-1.07391	0.089759
223.073	-1.50653	0.758868	1.10933	1.17064	0.776365	0.0612623	-1.50653	-0.19468	-1.50653	0.106874	0.579037	0.151898	0.182604
223.972	-0.521795	0.759305	1.95089	1.57576	-0.29505	-0.309143	-0.649708	-0.783975	0.727524	-1.05472	-0.593828	-0.805261	0.0638791
225.089	-0.787005	0.664102	1.50622	1.10738	0.279617	-1.18255	-0.258517	0.273895	1.01666	-0.563533	-0.203266	-1.85301	0.384499
226.024	-0.284539	0.707754	0.930134	0.528439	-2.50254	-0.586011	0.362882	-0.370059	1.45858	-0.217223	0.320932	-0.348351	0.512265
227.027	0.272577	0.50197	0.769321	0.380746	-2.61314	0.397395	0.0640559	-0.51792	1.51034	-0.42768	0.111445	-0.449115	0.87571
227.079	-0.956062	-0.956062	-0.956062	-0.956062	-0.956062	-0.956062	0.911018	0.89862	1.07339	0.998796	0.993508	0.861037	4.63466e-14
230.116	-0.584947	0.544536	0.403581	0.650684	-2.83899	-0.237731	0.821192	0.414352	-0.434736	0.222205	0.649538	0.390319	0.251644
232.076	0.725606	1.08142	1.25059	0.992505	0.769085	0.535238	-1.27501	-0.670342	-1.27501	-0.128149	-0.730918	-1.27501	1.01418e-05
232.154	-0.500255	0.855008	1.08422	0.556048	0.697706	-0.828056	0.386502	0.108661	-2.67566	0.119668	0.159804	0.0363496	0.303288
235.205	-0.875524	-0.470629	-0.47664	0.331961	0.0902858	-0.820698	0.0295292	0.352105	2.85255	0.123604	-0.755179	-0.381362	0.214366
239.067	-0.889831	0.629998	1.22637	1.34722	1.45943	-0.719678	-1.16566	-0.498871	0.244509	-1.45295	-0.247812	0.0672673	0.0753098
243.075	0.879158	1.06232	1.15724	1.00646	0.981047	0.611282	-0.949585	-0.949585	-0.949585	-0.949585	-0.949585	-0.949585	2.86413e-10
243.182	-0.826536	0.0778114	0.738324	0.739659	1.44889	-1.02665	-0.031982	0.17772	-2.29087	0.135786	-0.0172853	0.875123	0.532191
243.684	-0.584587	0.0438114	0.721983	0.730145	1.30947	-0.830648	-0.00122248	0.131347	-2.5657	0.211877	0.0966778	0.736856	0.448578
245.056	-0.406107	-0.416537	1.58691	0.240517	-1.15423	-1.5714	-0.538067	-0.443795	1.83942	0.269206	0.00978929	0.584294	0.34418
245.954	-0.501181	0.721303	1.3586	0.859466	-0.735097	-0.242301	0.131623	-0.81789	1.91205	-1.31642	-0.560171	-0.809974	0.425118
246.17	-0.256578	0.667115	0.933342	0.456758	0.510497	-0.814364	0.496867	0.173465	-2.83808	0.273504	0.206973	0.190498	0.4134
247.048	0.759503	1.02263	1.22444	1.1111	0.938682	0.622525	-0.946479	-0.946479	-0.946479	-0.946479	-0.946479	-0.946479	1.51043e-09
255.063	-1.09406	-0.0774309	1.44504	1.41253	1.5443	-0.994697	-0.687261	-0.0932885	0.616381	-0.522543	-0.721118	-0.827856	0.211144
256.85	-0.371169	0.198245	0.535521	0.659262	0.945566	-0.394888	0.0959535	0.108502	-2.91518	0.226525	0.275032	0.636628	0.389263
257.187	-1.01199	-0.0661108	0.671761	0.907595	1.05347	-2.18648	-0.311874	-0.446384	1.5176	0.2024	-0.400544	0.0705467	0.73368
263.684	-0.464641	0.312	0.597314	0.772494	1.0335	-0.639986	-0.175946	-0.0457886	-2.73117	0.221487	0.352849	0.767886	0.377392
263.934	-0.650626	0.24708	0.575641	1.05492	1.16769	-0.70972	-0.461241	0.0503449	-2.43062	-0.245391	0.562924	0.838994	0.354812
265.156	-0.0641704	0.601931	1.32576	1.21822	0.663444	0.0858082	-2.41048	-0.472817	-0.914306	0.114789	-0.23261	0.0844438	0.0178481
267.059	-0.534008	0.568909	0.687698	0.66871	-0.530789	-2.21005	-0.140229	-0.329412	1.94523	0.126699	-0.541663	0.288909	0.462352
278.19	-0.796663	-0.154515	0.691244	0.577535	0.293347	-1.4377	-0.249039	-0.27961	2.36129	0.491926	-1.13456	-0.363256	0.655424
280.092	-0.805547	1.1368	0.598217	1.05488	1.6823	-1.32162	-0.734209	-0.495688	0.6615	-0.0971193	-1.26941	-0.410091	0.187708
281.138	-0.4927	-1.2748	-0.160332	-1.0236	1.44766	-0.909884	0.142126	0.0371132	1.67907	0.00929627	-0.762596	1.30865	0.173857
282.146	-0.745571	0.300721	0.646346	1.9221	-0.440638	-0.258691	0.720184	-0.306786	1.20398	-1.75768	-0.688274	-0.595695	0.437174
288.289	0.56074	-1.54703	0.948745	-0.623447	0.704945	-1.22473	1.28332	0.0779481	0.422322	0.0621256	-1.54703	0.882089	0.521596
292.192	-1.06215	0.490107	0.67206	0.729391	1.13427	-0.876052	-0.0555897	-0.228319	-2.34656	0.16556	0.520549	0.856737	0.555633
294.861	-0.433172	0.232725	0.669304	0.873446	1.00538	-0.842019	-0.278731	-0.0266168	-2.6278	0.217081	0.426087	0.784313	0.410529
298.178	0.166845	1.20021	0.844978	1.52605	-1.21753	0.485416	0.0479903	0.56596	-1.21753	-1.21753	0.0326726	-1.21753	0.0808401
302.196	-0.932076	0.155451	0.781313	0.985817	1.46506	-1.28148	-0.149489	-0.0784352	-2.00981	0.191842	0.0812709	0.790537	0.524009
303.199	-0.262826	0.364011	0.501945	0.747505	1.04871	-0.583631	0.151289	-0.0689171	-2.84342	0.126715	0.204955	0.613662	0.31689
307.044	-0.91133	0.145915	1.14234	0.741417	-0.718512	-1.41762	0.55719	-0.425428	2.16604	-0.583882	-0.323353	-0.372778	0.581725
308.047	-0.785552	0.31486	1.19803	0.77376	-1.57262	-1.06724	0.381087	-0.326851	2.01879	-0.371205	-0.198514	-0.364544	0.536835
309.043	-0.52662	0.277882	1.0135	0.634717	-1.75359	-0.575187	0.581352	-0.291926	2.06639	-0.666782	0.0578017	-0.817541	0.615462
315.084	-0.696703	0.00180216	1.513	1.4207	1.57474	-1.18775	-0.075772	-0.120778	0.0874321	-0.541414	-1.13687	-0.838397	0.135189
316.211	-1.28038	0.700368	0.836776	1.02754	0.90193	-1.07725	-0.0329197	0.078137	-2.1777	0.187505	0.363284	0.472708	0.547747
317.114	-0.630798	0.234111	1.48512	1.81048	1.21723	-1.35311	-0.532233	-0.040201	-0.222135	-0.521216	-0.945164	-0.502089	0.113422
317.714	-0.376169	0.707285	0.448863	1.11596	0.9303	-1.6849	-1.06203	-0.136276	-1.6849	0.206717	0.74924	0.785898	0.535893
317.88	-0.625607	0.304522	0.449974	0.883983	1.01428	-0.530578	0.00751318	-0.0424916	-2.7326	0.0664672	0.495387	0.70915	0.413463
318.049	-0.539805	0.516181	0.450638	1.05924	1.07029	-1.55367	-0.310372	-0.211755	-2.12003	0.43479	0.663713	0.540777	0.58736
322.054	-0.174175	0.795022	0.946205	0.66488	-0.840836	-0.779923	0.108633	-1.21961	2.26047	-0.635824	-0.702239	-0.422601	0.742089
324.217	-0.24586	0.420996	0.580263	0.9278	0.918953	-0.806077	-0.47121	-0.038608	-2.67508	0.324341	0.434134	0.630344	0.322438
324.42	-0.501036	0.381372	0.608589	0.856374	0.947194	-0.694503	-0.150613	-0.0396229	-2.72352	0.242429	0.389012	0.684329	0.38132
324.621	-0.523506	0.287289	0.471229	0.870439	0.890833	-0.648557	-0.0480285	0.0602159	-2.76061	0.212897	0.404422	0.783379	0.462969
330.072	-0.521904	0.585858	1.21018	0.309218	-0.426426	-1.77591	-0.883803	-0.722898	2.03598	0.190713	-0.0408876	0.0398775	0.738893
334.478	-0.306075	0.270029	0.498028	0.745179	0.901719	-0.500359	8.7475e-05	0.108087	-2.89278	0.183308	0.322682	0.670096	0.378059
334.729	-0.415758	0.299604	0.473461	0.807718	0.884246	-0.436617	-0.0357833	0.0609198	-2.87418	0.217362	0.342237	0.676786	0.376782
334.98	-1.03211	0.327929	0.578669	0.981449	1.14245	-0.97381	-0.352387	0.00681064	-2.27558	0.304747	0.494551	0.797281	0.579169
335.222	-1.06079	-0.774144	-0.245165	0.374664	0.774292	-1.06546	-0.152919	0.473231	2.5823	-0.0980839	-0.61449	-0.193443	0.268299
336.225	-0.993254	-0.944209	-0.387891	0.330293	0.723736	-0.841981	0.0215216	0.570085	2.5799	-0.00679092	-0.744253	-0.307154	0.239386
338.341	-0.939366	1.15601	-0.723754	1.67575	0.578627	-0.70555	-0.741985	0.296975	1.46762	-0.172645	-0.995686	-0.895999	0.572729
345.239	-0.191994	0.23377	0.502082	0.758329	0.902736	-0.580889	-0.0493019	0.106495	-2.89396	0.284487	0.344817	0.583427	0.37328
346.048	0.0365726	0.625827	1.09952	0.791081	0.309006	-0.248153	-2.92307	-0.141208	0.107806	0.120616	0.103279	0.118724	0.137202
347.227	-0.45104	0.509482	0.564547	1.02351	0.806168	-1.10968	-0.148891	-0.210581	-2.48924	0.0999771	0.583425	0.822317	0.464588
347.627	-1.35505	0.2546	0.462198	1.14222	1.17312	-1.35505	-0.58561	0.19642	-1.35505	-0.514259	1.04335	0.89311	0.862618
351.243	-0.277706	0.218522	0.480845	0.699753	0.924439	-0.459711	0.0320657	0.202838	-2.91683	0.180782	0.248939	0.666061	0.385007
351.577	-0.59649	0.269713	0.618405	0.881139	1.18998	-0.781296	-0.17975	0.101927	-2.57802	0.0802885	0.183455	0.810649	0.386471
353.053	0.481839	0.855386	1.46215	0.690768	-0.821778	-0.674932	-0.656552	-2.25756	-0.350289	0.653067	0.202933	0.414973	0.269108
354.994	0.307019	0.93836	1.33665	0.527015	-0.97021	-0.275638	0.507987	-1.09899	1.25037	-0.787458	0.0782021	-1.81331	0.303693
362.987	-0.999514	0.387531	0.447365	0.824007	1.15097	-1.07857	-0.0634379	0.198426	-2.3482	0.212389	0.439764	0.829276	0.693194
363.488	-1.32435	0.299753	0.606944	1.15297	1.22983	-0.852658	-0.122752	-0.291864	-2.0124	-0.0411242	0.405405	0.950251	0.546461
364.911	-0.53225	0.291337	0.514615	0.925629	0.923679	-0.747828	-0.000618071	-0.104404	-2.69278	0.179191	0.497935	0.745497	0.453635
368.029	-1.25162	0.84884	1.80105	1.09613	-0.0346994	-0.939765	-1.46118	-0.860052	0.679976	0.00577286	-0.0826703	0.198221	0.405944
369.028	0.0337292	0.280122	1.5698	1.20975	-0.903301	0.0215189	0.501528	-0.389256	-2.32842	0.0162134	0.413264	-0.424953	0.21653
373.176	-0.808114	-0.167069	1.21868	1.67554	1.37836	-1.19595	-0.893961	-0.128682	0.772828	-0.323296	-0.837747	-0.690592	0.242235
374.181	-0.756844	-0.222081	1.20458	1.70416	1.36874	-1.1367	-0.834678	-0.0315462	0.743183	-0.296151	-0.893267	-0.849408	0.227925
375.178	-0.300105	-0.117778	1.18773	1.41338	1.24954	-0.565338	-1.75755	0.0180049	0.694745	-0.0815055	-0.364407	-1.37671	0.0985138
376.048	0.349977	0.781518	0.991269	0.49189	-0.74643	0.0319653	0.479292	-1.81189	1.27628	-0.187735	0.155747	-1.81189	0.293628
377.208	-0.447539	-0.453132	1.35635	1.32468	1.47059	-0.476718	-1.98953	0.11973	-0.0907884	0.250651	-0.532102	-0.532196	0.111756
377.302	-0.0386894	0.956031	0.792617	1.30025	0.436662	0.313575	-0.972681	0.4031	-2.24045	0.306773	-0.146925	-1.11026	0.0208939
381.055	-0.51014	0.410487	0.383874	0.906099	0.936771	-0.559942	-0.0799127	0.0458599	-2.78454	0.147811	0.454886	0.648749	0.390955
381.256	-0.418262	0.350999	0.546845	0.806925	0.873599	-0.45842	-0.046531	0.080941	-2.86686	0.119941	0.392476	0.618345	0.34984
381.457	-0.404943	0.459347	0.421799	0.896839	0.887278	-0.69455	-0.15715	0.179439	-2.76681	0.0362553	0.511944	0.63055	0.391389
383.916	-0.759648	0.451301	0.632818	1.14185	0.895961	-1.35093	0.119623	-0.417128	-2.16958	0.055704	0.766013	0.63402	0.584159
384.083	-0.760125	0.413294	0.460634	1.06843	1.01972	-0.940731	-0.291431	-0.152805	-2.41261	0.187365	0.611337	0.796924	0.492954
384.583	-0.752211	0.298433	0.67489	0.973492	1.12641	-1.1352	-0.573801	-0.0527995	-2.21798	0.228691	0.544469	0.885594	0.519778
384.772	-1.35275	0.0975308	0.81464	1.12117	1.58238	-1.57603	-0.302406	-0.121713	-1.00493	-0.210733	-0.0882142	1.04105	0.711255
385.276	-1.42482	0.0262739	0.723339	1.15692	1.60288	-1.67968	-0.395813	-0.14436	-0.660036	-0.19059	-0.0462617	1.03214	0.827679
385.774	-0.642366	0.278815	0.647477	1.04569	1.06244	-0.832881	-0.384095	0.0699431	-2.4907	0.0797989	0.32561	0.840277	0.393468
387.192	-1.41045	-0.16861	-0.474634	0.701868	0.147322	-1.7724	0.573676	0.927195	1.92676	0.11521	-0.398199	-0.167735	0.0843527
388.195	-1.29605	-0.269944	-0.975545	0.67211	-0.329466	-1.37935	0.787951	1.17067	1.91374	0.182449	-0.111367	-0.365201	0.0304977
389.253	-0.334287	0.296168	0.493862	0.721314	0.907814	-0.58752	0.0100033	0.0888118	-2.85951	0.19981	0.335863	0.727673	0.413212
389.588	-0.464633	0.305392	0.499418	0.750915	1.08387	-0.688018	-0.0109464	0.102229	-2.74398	0.0547873	0.369345	0.74162	0.416583
390.01	0.0436805	0.981777	1.72349	0.554973	-1.12756	-0.78991	-1.24691	-1.30278	1.18688	-0.347351	0.27736	0.0463518	0.449829
391.284	-0.851332	-0.905455	-0.527008	-0.3367	0.0437808	-0.521494	2.72812	0.0358229	0.916061	0.259418	-0.6282	-0.213017	0.0703533
392.287	-0.886392	-0.672591	-0.915775	0.01388	0.03241	-0.503292	2.69452	0.0846025	0.865873	0.27151	-0.707815	-0.27693	0.0900134
393.975	-0.26165	0.215051	0.64367	0.713253	1.04773	-0.591269	-0.277061	0.00631384	-2.78695	0.281752	0.301578	0.707582	0.330811
397.199	-0.268629	-1.3468	-0.147682	-1.3468	1.31937	-0.0663607	0.131215	0.346333	1.36401	0.0510455	-1.3468	1.3111	0.305424
403.861	-0.684469	0.335521	0.49181	1.00105	0.983984	-0.642967	-0.0837351	-0.0617769	-2.63806	0.0246373	0.562922	0.71109	0.41724
404.063	-0.469145	0.408575	0.477886	0.900359	0.960619	-0.724181	-0.252726	0.0308212	-2.69659	0.130912	0.53782	0.695648	0.395065
404.263	-0.5809	0.473023	0.470377	1.05992	1.07698	-0.704105	-0.180542	-0.276643	-2.53828	-0.0946392	0.507264	0.787535	0.322658
405.273	-0.309719	0.323298	0.441919	0.815697	0.865274	-0.471112	-0.0673986	0.123423	-2.89539	0.183664	0.35187	0.638474	0.360707
405.524	-0.307388	0.321603	0.432409	0.837208	0.896891	-0.455635	0.00342156	0.0964581	-2.89261	0.0962392	0.336412	0.634994	0.342934
405.774	-0.42824	0.291616	0.461983	0.879613	0.969868	-0.550758	-0.107533	0.0779686	-2.80469	0.165686	0.374569	0.669912	0.373265
409.268	-0.123004	0.21166	-1.93508	0.954309	0.698193	0.628353	-1.93508	0.747567	-0.437908	0.716737	-0.137822	0.612082	0.815306
412.273	-0.341863	0.254966	0.416699	0.746698	0.834319	-0.351344	0.220198	0.0567129	-2.95037	0.162575	0.349291	0.602123	0.393372
412.441	-0.347758	0.317096	0.518051	0.786479	0.870567	-0.51076	-0.220448	0.174416	-2.85475	0.213296	0.379463	0.674345	0.370327
415.211	-0.549548	-1.09009	-0.112525	-0.701849	1.51846	-0.960456	0.0612803	0.0233302	1.58892	-0.0753429	-1.11545	1.41328	0.294755
416.214	-0.570543	-1.09348	-0.109493	-0.646332	1.51867	-1.02209	0.0584773	0.00871969	1.59824	-0.0768366	-1.07328	1.40794	0.287446
417.217	-0.383859	-1.64093	-0.0598552	-0.445948	1.47812	-0.755987	-0.346532	0.133899	1.53163	0.0449694	-0.921536	1.36603	0.318933
424.281	0.174408	0.624359	0.449575	1.14792	-0.438175	0.272161	0.456749	0.524812	-0.304561	-0.118656	0.0745168	-2.86311	0.212353
425.147	-1.05744	0.690352	1.34133	1.77627	0.560804	-1.6191	-0.125255	0.220713	0.137245	-0.414964	-0.510473	-0.999473	0.352658
426.149	-0.899659	0.70831	1.30576	1.77005	0.605195	-1.41257	0.129803	0.312971	-1.28173	-0.146123	-0.307305	-0.784713	0.248149
426.28	0.216219	0.885371	0.575991	1.43102	-1.47113	0.575672	0.528612	0.72852	-1.47113	-0.353761	-0.174238	-1.47113	0.216188
427.146	-0.849636	1.08544	1.84539	0.819494	0.421036	-1.44989	0.163251	0.496409	-0.916833	-0.173888	-0.190478	-1.25031	0.301323
429.239	-0.755621	-0.514532	0.259825	0.253499	0.249486	-0.760432	2.90864	-0.371657	-0.162126	0.0913397	-0.742299	-0.456126	0.490651
430.242	-0.657262	-0.405097	0.331616	0.294221	0.284406	-0.638007	2.81874	-0.252756	-0.157443	0.159694	-1.08792	-0.690193	0.66991
431.446	-0.91074	0.546523	0.468498	1.00323	0.916173	-0.649721	-0.592318	0.0304098	-2.45222	0.26722	0.63475	0.738197	0.454048
432.238	-0.626724	-1.15378	-0.128695	-0.703141	1.53218	-0.969158	0.402383	0.0109119	1.39025	-0.068452	-1.1331	1.44733	0.255
433.241	-0.647213	-1.16492	-0.140577	-0.686957	1.54576	-0.919605	0.321455	0.0357342	1.40725	-0.104904	-1.11505	1.46903	0.263987
433.782	-0.0440032	0.600856	0.652431	0.907325	-2.02049	-0.229998	0.143566	0.310484	-2.02049	0.338705	0.604328	0.757294	0.942687
434.032	-0.378497	0.352222	0.477706	0.852239	0.918214	-0.676976	-0.0540892	0.0942072	-2.79564	0.105259	0.435679	0.669674	0.39798
434.78	-0.234509	0.299628	0.512685	0.802667	0.833911	-0.573726	-0.108455	0.12825	-2.8833	0.222837	0.373092	0.626924	0.368195
437.691	-0.376509	0.385309	0.404846	0.882284	0.921043	-0.567984	-0.111651	0.115286	-2.82783	0.154322	0.389487	0.631392	0.36566
437.892	-0.355093	0.360844	0.403581	0.882405	0.814131	-0.442984	-0.0847151	0.171491	-2.89772	0.188605	0.396215	0.563236	0.361452
441.786	-0.888842	0.299188	0.590085	1.0123	1.2437	-1.15315	-0.0914988	0.0850518	-2.24897	0.08091	0.206079	0.865148	0.54985
442.289	-1.96651	0.505849	0.645683	0.834326	0.894224	-0.533171	0.0411121	0.274515	-1.96651	0.102328	0.437255	0.730891	0.837986
445.119	-0.17794	-0.25963	0.254557	0.0749138	0.331311	-2.17816	0.370644	0.436282	1.88865	0.814818	-0.455206	-1.10024	0.279082
445.636	-0.934083	0.330379	0.567614	1.15573	1.24237	-1.10092	-0.274958	0.102233	-2.1674	-0.0706662	0.296156	0.853551	0.493001
445.97	-0.936762	0.312411	0.608003	1.15611	1.30734	-1.19774	-0.27357	0.056198	-2.06171	-0.114292	0.272969	0.871038	0.49713
446.119	0.0727141	0.314461	-0.712978	-0.477933	0.0732461	-1.3718	0.513289	0.721588	1.94453	1.0951	-0.814061	-1.35816	0.242033
446.305	-0.576374	0.392864	0.484076	0.850656	0.959316	-0.549231	0.0120086	0.160981	-2.79216	0.124319	0.293335	0.640206	0.392794
453.063	-0.319983	-1.6835	0.884143	0.156738	1.63503	-0.597095	-0.205563	-0.301449	0.904289	0.0283598	-1.50551	1.00454	0.967736
453.166	-0.580709	-0.68113	0.743865	-0.129748	2.07795	-1.24652	-0.125969	-0.285008	0.750605	-0.34056	-1.30872	1.12594	0.921406
454.17	-0.576582	-0.702653	0.739836	-0.128798	2.07801	-1.24106	-0.123469	-0.283551	0.758804	-0.341646	-1.3034	1.12451	0.927789
455.167	-0.576336	-0.683696	0.742591	-0.135924	2.0793	-1.24643	-0.138963	-0.28301	0.7451	-0.334053	-1.30352	1.13494	0.923199
456.17	-0.556016	-0.698117	0.74317	-0.131806	2.08915	-1.24926	-0.148857	-0.295003	0.759402	-0.354442	-1.28006	1.12184	0.915688
457.173	-0.505748	-0.813216	0.775447	-0.0313369	2.02692	-1.13683	-0.155357	-0.26495	0.676966	-0.231328	-1.47712	1.13656	0.865495
459.305	-0.259628	0.239946	0.774849	0.438807	1.18734	-0.321418	-0.295247	-0.546166	-2.68862	0.444469	0.172755	0.852908	0.252377
459.638	-0.297736	0.140547	0.560187	0.795641	0.933689	-0.379638	-0.312647	0.22303	-2.85943	0.251479	0.254033	0.690842	0.334883
460.497	-0.390324	0.445636	0.486489	0.959533	0.900713	-0.702258	-0.316127	0.092953	-2.71895	0.0760346	0.58672	0.579585	0.350403
460.697	-0.0388668	0.600466	0.608549	0.992675	-2.01478	-0.224676	0.160012	0.276213	-2.01478	0.301318	0.632896	0.720971	0.967179
460.899	-0.971302	0.510135	0.450212	0.990177	0.878754	-0.637817	-0.14724	0.16695	-2.58934	0.230212	0.542384	0.576872	0.507484
462.146	-0.177042	0.148377	0.859011	0.0233008	0.619731	-2.29401	0.796709	0.734243	-0.550123	1.30833	-0.350102	-1.11842	0.657837
463.145	-0.0329014	0.267971	0.800799	-0.188161	0.516403	-2.00835	0.906231	0.915286	-0.474962	1.20333	-0.319596	-1.58605	0.728589
476.068	-0.852631	0.402547	0.463145	1.24692	1.166	-1.01972	-0.288302	0.00931414	-2.25871	-0.0753078	0.494919	0.711823	0.443179
476.32	-0.710377	0.385241	0.415469	1.18032	1.07355	-0.893108	-0.204791	-0.0125024	-2.46385	0.0532414	0.480931	0.695878	0.428301
476.569	-0.299184	0.414577	0.465048	0.895641	0.834813	-0.552553	-0.0676274	0.120703	-2.87011	0.141904	0.356234	0.560556	0.333247
476.82	-0.490717	0.459129	0.549125	0.989973	0.982404	-0.693958	-0.536339	0.0538465	-2.60598	0.125936	0.438225	0.728359	0.322472
478.644	-1.26712	0.52747	0.613546	0.774005	0.811029	-0.262835	-0.130916	0.189666	-2.57479	0.145672	0.486052	0.688228	0.516088
483.076	0.0949142	0.689233	1.88562	0.832481	0.952301	-1.63903	-0.344538	-0.356218	-1.12583	0.356084	-0.417926	-0.927094	0.105751
483.646	-0.526782	0.3733	0.573516	0.97096	1.17998	-1.33387	-0.566982	0.0982716	-2.20606	0.13689	0.453756	0.847025	0.501467
484.076	0.193904	0.653311	1.80648	0.835628	0.836127	-1.35813	-0.267169	-0.212831	-1.50653	0.425875	-0.216859	-1.18981	0.0855342
485.072	0.124539	0.643703	1.61892	0.831503	0.937545	-1.18071	-0.273076	-0.1147	-1.89913	0.492019	-0.171181	-1.00943	0.0845257
485.357	-1.27466	0.797489	1.06064	0.810321	0.844653	-2.31253	-0.0499256	-0.41141	0.280952	-0.453802	0.0467526	0.661528	0.968265
494.325	-0.703429	0.162732	0.573873	1.26824	1.16693	-0.929635	-0.340966	0.0697919	-2.36674	0.116541	0.27222	0.710443	0.399949
494.527	-0.295213	0.2837	0.457842	0.852479	0.862639	-0.434893	-0.0606577	0.157252	-2.91086	0.178331	0.365477	0.543907	0.342503
494.728	-0.302858	0.326843	0.506125	0.862616	0.830952	-0.436315	-0.229663	0.174827	-2.88465	0.210412	0.35231	0.589404	0.324916
494.928	-0.224341	0.420602	0.616861	0.949318	0.452636	-0.588487	-0.300316	0.321265	-2.8481	0.10749	0.432856	0.660211	0.372496
504.575	-0.439423	0.441602	0.471039	0.90624	0.838537	-0.693457	-0.120901	0.155556	-2.77808	0.119731	0.47961	0.619542	0.404469
504.826	-0.377733	0.394962	0.436929	0.913992	0.858059	-0.621396	-0.110211	0.183758	-2.8173	0.0802202	0.492868	0.565853	0.379205
505.078	-0.517945	0.441971	0.457166	0.937265	0.914144	-0.602122	-0.16898	0.0834361	-2.7532	0.0897866	0.531463	0.587014	0.371304
517.134	-0.517122	0.513078	0.461929	0.985179	0.902672	-0.732576	-0.124465	0.107232	-2.7146	0.0892731	0.508864	0.520534	0.376626
517.331	-0.355443	0.403041	0.464579	0.858419	0.872391	-0.526893	-0.102947	0.0698643	-2.85836	0.175985	0.456229	0.543136	0.345579
517.733	-0.665883	0.302331	0.693483	1.06391	0.791128	-0.557905	-1.82633	0.306177	-1.82633	0.242986	0.710403	0.766038	0.372352
525.253	0.0809819	0.647538	0.515752	0.579846	0.0518127	-0.163617	0.51472	0.213958	0.181896	0.234545	0.223736	-3.08117	0.346695
526.258	-1.55476	0.829986	0.943126	0.705006	-1.55476	0.30741	0.900917	0.613796	-1.55476	0.418493	0.299308	-0.353763	0.861791
532.282	0.0973059	-0.25341	0.738388	-2.56223	1.29655	-0.250766	-0.235064	0.302504	0.162555	0.328412	-0.739614	1.11537	0.613588
540.027	-1.00258	0.412207	0.538579	1.37193	1.30273	-1.40271	-0.43772	-0.00410876	-1.73799	-0.171945	0.335709	0.795898	0.507484
540.361	-0.75188	0.522239	0.0543146	1.36868	1.28137	-1.77837	-0.323109	0.0589703	-1.58517	-0.0933082	0.429099	0.817154	0.707451
540.696	-0.969933	0.410196	0.60191	1.26723	1.2402	-1.03443	-0.463008	0.0315691	-2.08649	-0.124928	0.346585	0.781096	0.407469
544.338	-0.285022	0.311778	1.0302	2.08976	0.97235	-1.59176	-0.321419	-0.419689	0.188006	-0.216069	-0.938188	-0.819942	0.152372
546.863	-0.401991	0.426021	0.473838	0.955471	0.834258	-0.56085	-0.22862	0.198836	-2.80661	0.101155	0.401048	0.607445	0.342447
547.114	-0.334643	0.436565	0.421898	0.961065	0.861562	-0.462293	-0.523359	0.172096	-2.7752	0.141268	0.485625	0.615417	0.297968
547.614	-0.580752	0.573549	0.50073	1.11219	1.07069	-0.555465	-0.542427	-0.429042	-2.49059	0.18388	0.522028	0.635215	0.237563
550.964	-0.0388692	0.53259	0.842127	1.03554	0.674118	-0.205534	-0.0793281	0.450035	-1.99108	0.412417	0.359066	-1.99108	0.1023
551.364	-0.281997	0.352599	0.730739	0.91111	1.02951	-0.453108	-0.104576	0.313767	-2.79042	-0.10844	-0.0987312	0.499545	0.199537
560.311	0.147187	0.411349	0.787204	1.27391	0.175197	0.0121053	0.0215284	0.137047	0.103715	0.0363121	-0.195911	-2.90965	0.10698
574.372	-0.0238427	0.576856	0.87125	0.622239	0.480803	-1.16808	-1.79982	0.22066	-1.79982	0.576225	0.613489	0.830052	0.45905
575.371	-0.346842	0.576712	0.549063	0.94334	0.81714	-0.318441	-1.97046	0.322361	-1.97046	0.256309	0.557676	0.583602	0.214428
575.621	-0.582056	0.490961	0.482359	0.936146	0.888123	-0.544525	-0.387564	0.199458	-2.71965	0.118403	0.55932	0.559026	0.359005
575.872	-0.255509	0.590364	0.561167	0.998951	0.880313	-0.343984	-1.96421	0.307909	-1.96421	0.318375	0.645799	0.22503	0.170404
576.122	-0.601221	0.685444	0.613256	1.17697	0.684586	-0.919212	-1.72191	0.0216796	-1.72191	0.331563	0.747889	0.702873	0.368449
576.473	-0.121294	0.264575	0.739214	1.35194	-0.505229	-0.541706	-0.113421	0.455585	1.49281	-0.671655	-0.0962359	-2.25458	0.519176
578.04	-0.91372	0.453362	0.554435	1.26514	1.2007	-1.11078	-0.556482	0.0576585	-2.06086	-0.110268	0.439284	0.781533	0.428945
578.373	-0.485379	0.541209	0.526439	0.948488	0.911851	-0.473364	-2.62359	0.207499	-0.828327	0.201092	0.468055	0.606027	0.275353
578.708	-0.703587	0.633276	0.617854	0.705484	1.19296	-0.788749	-1.29181	0.295493	-2.06757	-0.0932281	0.664078	0.835798	0.363158
581.292	0.504313	-1.88311	0.648131	-0.488776	-1.88311	0.269938	0.434257	0.494597	0.650084	0.26537	-0.37391	1.36221	0.103332
583.88	-0.780598	0.605102	0.429041	1.03144	0.976442	-1.02466	-1.65356	0.368464	-1.65356	0.242276	0.579849	0.879765	0.501582
610.183	0.210136	0.509816	0.61771	0.686162	0.25309	-0.316252	-0.1647	0.60577	-2.99301	0.529231	-0.119407	0.181457	0.277587
611.185	0.204028	0.890441	1.02391	1.14526	-0.487685	-0.786918	-0.79449	1.01896	-1.92149	0.914705	-0.49854	-0.708183	0.270236
612.183	0.218618	0.762925	0.942027	1.14812	-0.280208	-0.897564	-1.22293	0.969275	-1.97701	0.816717	-0.517991	0.0380279	0.295322
617.908	-1.01322	0.400907	0.650779	1.26924	1.26966	-0.990646	-1.10353	0.186879	-1.81502	0.0613048	0.388719	0.694923	0.384828
618.156	-0.346391	0.38046	0.533593	0.975172	0.890322	-0.795278	-0.243826	0.216331	-2.7261	0.117332	0.388696	0.609689	0.369043
618.41	-0.348917	0.12279	0.751146	1.14244	1.10951	-1.51602	-1.51602	0.44826	-1.51602	0.258832	0.66206	0.401947	0.49305
633.11	-1.26295	0.998064	1.21983	1.12841	0.36492	-0.0602089	-1.26295	0.51236	-1.26295	0.629287	0.259131	-1.26295	0.178946
633.482	0.367708	-1.62827	0.866451	0.538748	0.808332	-1.62827	0.327191	0.72465	0.28013	0.616099	0.355505	-1.62827	0.715968
635.093	-0.740953	0.603881	-2.44841	1.12603	1.04992	-0.471482	-0.518957	0.347905	-0.496577	0.319778	0.565519	0.663351	0.634166
646.667	-0.263651	0.643127	0.699029	0.870002	0.575316	-0.6023	-0.0837879	0.41836	-1.89847	-1.89847	0.775809	0.765034	0.287911
667.95	-0.958419	0.931279	0.971416	1.36293	-1.53704	-0.839086	-0.125392	0.246637	-1.53704	0.214951	0.469074	0.800692	0.970479
672.434	-0.580369	0.594205	0.529038	1.17977	0.827119	-1.34639	0.0110682	0.104188	-2.37	0.171495	0.660281	0.219596	0.51348
672.766	-0.610948	0.894583	0.849245	1.21948	-1.41044	-0.413254	-1.41044	0.460068	-1.41044	0.399269	0.918484	0.514404	0.776063
675.258	0.470089	-2.08619	0.839898	-2.08619	0.307122	0.00497277	0.621076	0.711024	0.21273	0.329253	0.313004	0.363216	0.148241
680.477	0.321039	0.712118	0.426193	0.797401	-1.14212	-0.0195403	-0.0675656	0.817755	-2.53481	0.776936	0.486172	-0.573581	0.55287
683.5	-0.302788	0.775401	0.342652	0.76914	0.8781	-0.112922	-0.628479	0.521948	0.679773	0.608479	-1.03098	-2.50032	0.186768
684.201	0.387765	0.385893	0.388683	0.647516	-3.02298	0.273011	-0.164618	0.471834	-0.444628	0.585822	0.191284	0.300416	0.611302
701.408	-0.615145	0.87984	1.45366	1.68484	0.566862	-1.38873	-0.658411	0.18602	-1.23739	0.0474189	-0.126291	-0.792664	0.142785
703.575	-0.594645	-0.3566	0.501667	0.615338	0.296101	-0.567744	0.0282308	0.234455	2.45311	-0.21402	-0.703271	-1.69263	0.954661
726.566	0.428592	0.610737	0.847046	0.564811	0.475582	-0.0877477	-1.6099	0.528979	0.888091	0.57362	-1.6099	-1.6099	0.102433
728.521	-0.409655	0.274441	0.712949	0.407549	-2.97515	-0.334142	0.282438	0.493317	0.661157	0.533759	0.253272	0.100063	0.192082
729.145	-0.71839	0.240547	0.733877	1.30542	1.25723	-1.03244	-0.530717	0.110158	-0.101634	-0.029734	-2.11215	0.877833	0.325235
741.531	-0.403528	0.326305	1.28396	1.35328	0.647523	-0.706274	-0.245033	0.0705671	1.18155	-1.09752	-0.588575	-1.82225	0.157136
754.535	-0.820371	-0.0783247	1.11466	0.960279	0.585887	-2.36603	-0.196408	0.399376	0.845104	0.67798	-0.234469	-0.88769	0.74507
755.538	-0.413344	0.081106	0.9675	0.883655	0.606238	-2.29399	0.0364925	0.403436	0.704723	0.625215	-0.0447124	-1.55632	0.927754
757.555	0.35201	0.447449	0.72435	0.731906	-1.63177	0.125642	-1.63177	0.647841	0.713584	0.672888	0.479633	-1.63177	0.68606
771.508	0.580429	0.762045	1.02496	1.10531	-1.32062	0.47041	-1.32062	0.479113	0.511049	-1.32062	0.349181	-1.32062	0.135737
780.552	-0.728913	0.01259	1.19012	1.05507	0.618578	-2.2799	-0.179851	0.354839	0.658529	0.689251	-0.29208	-1.09824	0.943298
781.555	-0.692332	0.0234581	1.16813	1.0728	0.631869	-2.33934	-0.138324	0.313652	0.670257	0.628252	-0.29788	-1.04054	0.942031
782.566	-0.806669	-0.125617	1.2345	1.107	0.653582	-2.23935	-0.291598	0.429609	0.602897	0.695998	-0.290722	-0.969625	0.924459
783.57	-0.895817	-0.223432	1.12302	0.993919	0.587713	-2.28588	0.609203	0.349634	0.523354	0.601456	-0.343517	-1.03965	0.705791
784.576	0.350027	0.451822	-2.09638	0.356234	0.648146	-0.116608	0.601143	0.595093	-2.09638	0.585022	0.409984	0.311897	0.826906
785.578	0.663151	-1.33929	-1.33929	-1.33929	-1.33929	0.296264	0.869198	0.900376	0.661691	0.641987	0.709151	0.615332	0.00370541
796.515	0.470018	0.67067	-2.10133	-2.10133	0.472539	0.334291	0.477839	0.683876	0.288943	0.353592	0.505545	-0.0546601	0.206851
800.545	0.25325	0.439373	0.732707	0.835158	0.594502	0.148903	-2.08994	0.303974	-2.08994	0.445402	0.30089	0.125729	0.0810877
804.551	0.406333	0.544935	0.769978	0.721398	-1.63644	0.138133	-1.63644	0.577423	0.64018	0.630894	0.480058	-1.63644	0.60968
808.583	-0.755024	-0.0589442	1.2538	1.12062	0.663962	-2.14385	-0.295633	0.423224	0.565065	0.705776	-0.301275	-1.17772	0.965494
809.585	-0.607601	0.060054	1.39739	1.27933	-0.685166	-2.00275	-0.213864	0.528456	0.605338	0.871984	-0.201119	-1.03204	0.763628
810.598	0.129929	0.245401	0.552158	0.560134	0.449073	-0.111964	0.194143	0.396265	-3.10807	0.435556	0.207412	0.0499672	0.31436
811.601	-0.462435	-0.0509245	1.28931	1.35147	0.884853	-1.65197	-1.26086	0.678957	-0.380621	0.773404	-0.196236	-0.974951	0.458681
815.545	-1.268	1.16694	1.12021	-1.268	0.352104	-1.268	0.742876	0.591608	-1.268	0.733886	0.582966	-0.218578	0.527384
830.568	0.103106	0.918786	0.765438	-0.258585	1.2727	-1.32671	-0.837452	-0.375849	0.90627	1.17895	-0.782642	-1.56402	0.420556
832.579	-0.231072	0.575851	0.27353	-0.600141	1.10148	-1.5492	0.0400747	0.73044	0.648141	1.0406	0.0961887	-2.12589	0.817347
833.58	0.16007	0.333649	0.702655	0.709455	0.0779969	-0.208754	0.255034	0.418181	-0.160312	0.499319	0.25209	-3.03938	0.328431
854.562	0.446302	0.635982	0.931445	0.323738	-2.00581	0.0290562	0.561471	0.258408	-2.00581	0.740408	0.512886	-0.428066	0.846284
