# Supplementary material for: Sub-nanoliter metabolomics via mass spectrometry to characterize volume-limited samples
Source: Nat Commun. 2020 Nov 6;11:5625. doi: 10.1038/s41467-020-19444-y (PMC7648103; doi:10.1038/s41467-020-19444-y)
Supplement: Supplementary file 4 — Source Data [file 41467_2020_19444_MOESM4_ESM.zip › Source data/Source data for figure 8d.xlsx]

## Sheet: Correlation efficients
	227.079
227.079	1
220.108	-0.99778
243.075	-0.99039
247.048	-0.98716
232.076	-0.92761
146.06	-0.9112
209.093	-0.83912
785.578	0.76285
123.055	-0.74803
163.978	-0.74558
377.302	-0.66542
265.156	-0.66445
137.046	0.66201
170.032	-0.66181
